# Supplementary material for: The change of myopic prevalence in children and adolescents before and after COVID-19 pandemic in Suqian, China
Source: PLoS One. 2022 Mar 21;17(3):e0262166. doi: 10.1371/journal.pone.0262166 (PMC8937315; doi:10.1371/journal.pone.0262166)
Supplement: S1 Data — (XLSX) [file pone.0262166.s001.xlsx]

## Sheet: Sheet1
Grade(1=1-3 grade in primary school; 2=4-6 grade in primary school; 3=junior school; 4= senior school	year(1=2019;2=2020)	region(1=urban;2=rural)	gender(1=boy; 2=girl)	age	uncorrected vision(right eye)	uncorrected vision(left eye)	the spherical refractive error (right eye)	the spherical refractive error (right eye)	the cylindrical refractive error(right eye)	the cylindrical refractive error(right eye)	Axial (right eye)	1/2 the cylindrical refractive error(right eye)	SER of right eye	the spherical refractive error (left eye)	the spherical refractive error (left eye)	the cylindrical refractive error(left eye)	the cylindrical refractive error(left eye)	Axial(left eye)	1/2 the cylindrical refractive error (left eye)	SER of left eye	Is myopia? (1=Yes,0=No)	Degree of myopia(right eye):(0=no myopia; 1=mild myopia; 2=moderate myopia; 3=high myopia)	Degree of myopia(left eye):(0=no myopia; 1=mild myopia; 2=moderate myopia; 3=high myopia)	Degree of myopia(Severe myopic eye):(0=no myopia; 1=mild myopia; 2=moderate myopia; 3=high myopia)
2	1	1	2	11	4.8	4.8	-	1.75	-	0.5	178	0.25	-2	-	1	-	0.25	34	0.125	-1.125	1	1	1	1
2	1	1	2	12	4.6	4.6	-	1.5	-	0.5	179	0.25	-1.75	-	1.25	-	0.5	177	0.25	-1.5	1	1	1	1
2	1	1	2	11	5.0	5.0	0	0	0	0	0	0	0	0	0	0	0	0	0	0	0	0	0	0
1	1	1	1	8	5.0	5.0	0	0	0	0	0	0	0	0	0	0	0	0	0	0	0	0	0	0
2	1	1	2	12	4.7	4.7	-	2	0	0	0	0	-2	-	3	-	0.75	9	0.375	-3.375	1	1	2	2
2	1	1	1	11	4.8	4.7	-	2.75	-	0.5	173	0.25	-3	-	2.25	-	0.25	58	0.125	-2.375	1	2	1	2
1	1	1	1	8	5.0	5.0	0	0	0	0	0	0	0	0	0	0	0	0	0	0	0	0	0	0
1	1	1	1	9	5.0	5.0	0	0	0	0	0	0	0	0	0	0	0	0	0	0	0	0	0	0
1	1	1	1	8	5.0	5.0	0	0	0	0	0	0	0	0	0	0	0	0	0	0	0	0	0	0
2	1	1	1	10	5.0	5.0	0	0	0	0	0	0	0	0	0	0	0	0	0	0	0	0	0	0
1	1	1	1	7	5.0	5.0	0	0	0	0	0	0	0	0	0	0	0	0	0	0	0	0	0	0
1	1	1	2	8	5.0	5.0	0	0	0	0	0	0	0	0	0	0	0	0	0	0	0	0	0	0
1	1	1	1	9	5.0	5.0	0	0	0	0	0	0	0	0	0	0	0	0	0	0	0	0	0	0
1	1	1	1	8	5.0	5.0	0	0	0	0	0	0	0	0	0	0	0	0	0	0	0	0	0	0
1	1	1	1	6	5.0	5.0	0	0	0	0	0	0	0	0	0	0	0	0	0	0	0	0	0	0
1	1	1	1	8	5.0	5.0	0	0	0	0	0	0	0	0	0	0	0	0	0	0	0	0	0	0
1	1	1	2	7	5.0	5.0	0	0	0	0	0	0	0	0	0	0	0	0	0	0	0	0	0	0
1	1	1	2	7	5.0	5.0	0	0	0	0	0	0	0	0	0	0	0	0	0	0	0	0	0	0
2	1	1	1	11	4.7	4.8	-	5.25	0	0	0	0	-5.25	-	3.5	-	0.75	173	0.375	-3.875	1	2	2	2
1	1	1	2	7	5.0	5.0	0	0	0	0	0	0	0	0	0	0	0	0	0	0	0	0	0	0
1	1	1	2	7	5.0	5.0	0	0	0	0	0	0	0	0	0	0	0	0	0	0	0	0	0	0
1	1	1	2	7	4.8	4.7	-	0.75	0	0	0	0	-0.75	-	1.25	0	0	0	0	-1.25	1	1	1	1
2	1	1	2	12	4.5	4.5	-	2.5	0	0	0	0	-2.5	-	2.5	-	0.25	165	0.125	-2.625	1	1	1	1
2	1	1	1	9	4.8	5.0	-	0.75	-	1.5	178	0.75	-1.5	-	0.25	-	1.5	177	0.75	-1	1	1	1	1
2	1	1	1	9	5.0	4.9	-	0.75	-	0.5	28	0.25	-1	-	0.75	-	0.5	169	0.25	-1	1	1	1	1
1	1	1	2	6	5.0	5.0	0	0	0	0	0	0	0	0	0	0	0	0	0	0	0	0	0	0
2	1	1	2	10	4.8	4.9	-	1	0	0	0	0	-1	-	0.25	-	0.25	126	0.125	-0.375	1	1	0	1
1	1	1	1	6	4.8	4.8	-	5.25	0	0	0	0	-5.25	-	3.5	-	0.25	25	0.125	-3.625	1	2	2	2
1	1	1	1	7	5.0	5.0	0	0	0	0	0	0	0	0	0	0	0	0	0	0	0	0	0	0
1	1	1	1	8	5.0	5.0	0	0	0	0	0	0	0	0	0	0	0	0	0	0	0	0	0	0
1	1	1	1	9	5.0	5.0	0	0	0	0	0	0	0	0	0	0	0	0	0	0	0	0	0	0
2	1	1	2	9	4.8	4.5	-	3	-	0.5	179	0.25	-3.25	-	4.25	0	0	0	0	-4.25	1	2	2	2
1	1	1	2	8	5.1	5.1	0	0	0	0	0	0	0	0	0	0	0	0	0	0	0	0	0	0
2	1	1	2	9	5.0	5.0	-	0.75	0	0	0	0	-0.75	+	0.25	-	0.75	84	0.375	-0.125	0	1	0	1
2	1	1	1	10	5.0	5.0	0	0	0	0	0	0	0	0	0	0	0	0	0	0	0	0	0	0
1	1	1	1	7	5.0	5.0	0	0	0	0	0	0	0	0	0	0	0	0	0	0	0	0	0	0
2	1	1	2	10	4.7	4.6	-	1.75	-	1	174	0.5	-2.25	-	3	-	0.75	168	0.375	-3.375	1	1	2	2
2	1	1	1	11	5.0	5.0	0	0	0	0	0	0	0	0	0	0	0	0	0	0	0	0	0	0
2	1	1	1	10	5.0	5.0	0	0	0	0	0	0	0	0	0	0	0	0	0	0	0	0	0	0
2	1	1	2	11	4.9	4.9	0	0	-	0.75	178	0.375	-0.375	-	1	-	0.5	179	0.25	-1.25	1	0	1	1
1	1	1	2	7	5.0	4.9	-	2.25	-	0.25	82	0.125	-2.375	-	0.5	-	0.25	110	0.125	-0.625	1	1	1	1
1	1	1	1	7	4.8	4.9	-	1.75	-	0.25	139	0.125	-1.875	-	0.75	-	0.5	82	0.25	-1	1	1	1	1
1	1	1	2	8	5.0	5.0	0	0	0	0	0	0	0	0	0	0	0	0	0	0	0	0	0	0
1	1	1	1	7	5.0	5.0	0	0	0	0	0	0	0	0	0	0	0	0	0	0	0	0	0	0
1	1	1	2	7	5.0	5.0	0	0	0	0	0	0	0	0	0	0	0	0	0	0	0	0	0	0
1	1	1	2	7	4.8	5.0	-	1	-	0.75	167	0.375	-1.375	-	0.75	-	0.25	17	0.125	-0.875	1	1	1	1
1	1	1	2	8	5.0	5.0	0	0	0	0	0	0	0	0	0	0	0	0	0	0	0	0	0	0
1	1	1	1	6	5.0	5.0	0	0	0	0	0	0	0	0	0	0	0	0	0	0	0	0	0	0
1	1	1	2	6	5.0	5.0	+	0.5	+	0.25	120	0.125	0.625	+	0.5	+	0.5	64	0.25	0.75	0	0	0	0
1	1	1	2	6	5.0	4.8	0	0	0	0	0	0	0	0	0	-	0.5	88	0.25	-0.25	0	0	0	0
1	1	1	1	7	5.0	5.0	0	0	0	0	0	0	0	0	0	0	0	0	0	0	0	0	0	0
1	1	1	2	7	4.0	4.0	-	5.5	-	1.5	172	0.75	-6.25	-	8.25	-	2.5	178	1.25	-9.5	1	3	3	3
1	1	1	2	7	5.0	5.0	0	0	0	0	0	0	0	0	0	0	0	0	0	0	0	0	0	0
1	1	1	2	6	5.0	5.0	0	0	0	0	0	0	0	0	0	0	0	0	0	0	0	0	0	0
1	1	1	1	6	4.9	4.9	+	1	+	0.25	80	0.125	1.125	+	1.25	+	0.5	97	0.25	1.5	0	0	0	0
2	1	1	2	11	5.0	5.0	0	0	0	0	0	0	0	0	0	0	0	0	0	0	0	0	0	0
2	1	1	2	11	5.1	5.1	0	0	0	0	0	0	0	0	0	0	0	0	0	0	0	0	0	0
2	1	1	2	11	5.0	5.0	0	0	0	0	0	0	0	0	0	0	0	0	0	0	0	0	0	0
2	1	1	1	10	4.3	4.4	-	5.75	-	0.5	28	0.25	-6	-	3.25	-	0.5	149	0.25	-3.5	1	3	2	3
2	1	1	1	11	5.0	5.0	0	0	0	0	0	0	0	0	0	0	0	0	0	0	0	0	0	0
2	1	1	1	11	4.0	4.2	-	1.5	-	0.5	8	0.25	-1.75	-	1.5	-	0.25	174	0.125	-1.625	1	1	1	1
2	1	1	2	11	4.6	4.9	-	1.25	-	0.25	145	0.125	-1.375	-	0.75	0	0	0	0	-0.75	1	1	1	1
2	1	1	2	11	4.5	4.7	-	1.5	-	0.25	112	0.125	-1.625	-	1	-	0.25	165	0.125	-1.125	1	1	1	1
2	1	1	2	11	4.4	4.7	-	1.75	-	0.75	8	0.375	-2.125	-	0.75	-	0.5	170	0.25	-1	1	1	1	1
2	1	1	1	11	5.0	5.0	-	3.75	-	0.25	38	0.125	-3.875	-	2.75	-	0.25	127	0.125	-2.875	0	2	1	2
2	1	1	2	12	4.5	4.6	-	3.5	0	0	0	0	-3.5	-	3	-	0.75	180	0.375	-3.375	1	2	2	2
2	1	1	2	12	5.0	5.0	0	0	0	0	0	0	0	0	0	0	0	0	0	0	0	0	0	0
2	1	1	1	11	5.0	5.0	0	0	0	0	0	0	0	0	0	0	0	0	0	0	0	0	0	0
2	1	1	2	11	5.1	5.1	0	0	0	0	0	0	0	0	0	0	0	0	0	0	0	0	0	0
2	1	1	2	12	4.8	4.9	-	1.25	-	0.25	18	0.125	-1.375	-	1.25	0	0	0	0	-1.25	1	1	1	1
2	1	1	2	12	5.0	5.0	0	0	0	0	0	0	0	0	0	0	0	0	0	0	0	0	0	0
2	1	1	2	12	4.4	4.6	-	2	-	0.5	168	0.25	-2.25	-	1.25	-	0.25	174	0.125	-1.375	1	1	1	1
2	1	1	1	12	5.0	5.0	0	0	0	0	0	0	0	0	0	0	0	0	0	0	0	0	0	0
2	1	1	1	11	5.0	5.0	-	1.5	-	2.25	42	1.125	-2.625	-	0.5	0	0	0	0	-0.5	0	1	1	1
2	1	1	1	11	5.0	5.0	0	0	0	0	0	0	0	0	0	0	0	0	0	0	0	0	0	0
2	1	1	2	11	5.0	5.0	0	0	0	0	0	0	0	0	0	0	0	0	0	0	0	0	0	0
2	1	1	2	12	5.0	5.0	0	0	0	0	0	0	0	0	0	0	0	0	0	0	0	0	0	0
2	1	1	2	12	4.9	4.8	-	0.25	0	0	0	0	-0.25	+	0.25	-	0.5	161	0.25	0	0	0	0	0
2	1	1	1	12	4.8	5.0	-	0.25	-	0.75	91	0.375	-0.625	0	0	-	0.25	100	0.125	-0.125	1	1	0	1
2	1	1	1	11	4.8	4.7	-	1.25	-	0.75	174	0.375	-1.625	-	1.25	-	0.25	159	0.125	-1.375	1	1	1	1
2	1	1	1	12	5.0	5.0	0	0	0	0	0	0	0	0	0	0	0	0	0	0	0	0	0	0
2	1	1	1	12	5.0	5.0	0	0	0	0	0	0	0	0	0	0	0	0	0	0	0	0	0	0
2	1	1	2	11	4.7	4.6	-	0.25	-	1	93	0.5	-0.75	-	0.25	-	0.75	80	0.375	-0.625	1	1	1	1
2	1	1	2	11	4.9	5.0	-	4.75	-	0.25	5	0.125	-4.875	-	3	-	0.25	157	0.125	-3.125	1	2	2	2
2	1	1	2	11	4.8	4.9	-	1	-	0.75	169	0.375	-1.375	-	1.25	-	1.25	178	0.625	-1.875	1	1	1	1
2	1	1	2	11	5.1	5.1	0	0	0	0	0	0	0	0	0	0	0	0	0	0	0	0	0	0
2	1	1	2	12	5.0	5.0	0	0	0	0	0	0	0	0	0	0	0	0	0	0	0	0	0	0
2	1	1	2	11	5.0	5.0	0	0	0	0	0	0	0	0	0	0	0	0	0	0	0	0	0	0
2	1	1	1	12	4.4	4.5	-	2	-	0.25	90	0.125	-2.125	-	2	0	0	0	0	-2	1	1	1	1
2	1	1	1	12	4.9	5.0	-	1	-	0.5	77	0.25	-1.25	-	0.25	+	1	8	0.5	0.25	1	1	0	1
2	1	1	1	11	4.9	4.9	-	0.75	-	1.25	8	0.625	-1.375	-	0.5	-	0.75	5	0.375	-0.875	1	1	1	1
2	1	1	1	12	4.7	4.8	-	2.25	-	0.75	175	0.375	-2.625	-	2.25	-	0.75	171	0.375	-2.625	1	1	1	1
2	1	1	2	12	5.0	4.7	-	0.25	-	0.25	168	0.125	-0.375	-	0.75	-	0.25	9	0.125	-0.875	1	0	1	1
2	1	1	1	12	5.0	5.0	0	0	0	0	0	0	0	0	0	0	0	0	0	0	0	0	0	0
2	1	1	2	12	4.0	4.6	-	3	-	0.75	10	0.375	-3.375	-	1.5	-	1.25	171	0.625	-2.125	1	2	1	2
2	1	1	2	12	4.6	4.8	-	1.25	-	0.5	95	0.25	-1.5	-	1.25	-	0.25	169	0.125	-1.375	1	1	1	1
2	1	1	1	11	5.0	5.0	0	0	0	0	0	0	0	0	0	0	0	0	0	0	0	0	0	0
2	1	1	1	11	5.0	4.8	-	2.5	-	0.25	178	0.125	-2.625	-	1.25	-	0.5	175	0.25	-1.5	1	1	1	1
2	1	1	1	12	5.0	5.0	0	0	0	0	0	0	0	0	0	0	0	0	0	0	0	0	0	0
2	1	1	2	12	5.0	5.0	0	0	0	0	0	0	0	0	0	0	0	0	0	0	0	0	0	0
2	1	1	2	11	4.7	4.8	+	2	+	0.5	50	0.25	2.25	+	0.25	+	0.5	103	0.25	0.5	0	0	0	0
2	1	1	2	11	4.9	4.3	+	1.5	+	1.75	178	0.875	2.375	+	7.25	+	1.5	153	0.75	8	0	0	0	0
2	1	1	2	11	4.7	5.0	+	1.25	-	3	6	1.5	-0.25	-	1.75	-	0.5	170	0.25	-2	0	0	1	1
2	1	1	1	11	4.9	4.8	-	0.5	-	0.5	174	0.25	-0.75	-	0.75	-	0.5	173	0.25	-1	1	1	1	1
2	1	1	1	11	5.0	5.0	0	0	0	0	0	0	0	0	0	0	0	0	0	0	0	0	0	0
2	1	1	1	11	4.8	4.8	-	1.25	-	0.25	24	0.125	-1.375	-	0.5	-	0.25	123	0.125	-0.625	1	1	1	1
2	1	1	1	11	5.1	5.1	0	0	0	0	0	0	0	0	0	0	0	0	0	0	0	0	0	0
2	1	1	2	11	5.0	5.0	0	0	0	0	0	0	0	0	0	0	0	0	0	0	0	0	0	0
2	1	1	1	12	5.0	5.0	0	0	0	0	0	0	0	0	0	0	0	0	0	0	0	0	0	0
2	1	1	2	12	4.6	4.5	-	2	-	0.5	160	0.25	-2.25	-	1.5	-	0.75	177	0.375	-1.875	1	1	1	1
2	1	1	1	12	5.1	5.0	0	0	0	0	0	0	0	0	0	0	0	0	0	0	0	0	0	0
2	1	1	2	12	4.2	4.4	-	3	-	0.25	177	0.125	-3.125	-	2.5	-	0.5	178	0.25	-2.75	1	2	1	2
2	1	1	2	12	4.1	4.4	-	3.5	-	0.5	6	0.25	-3.75	-	2	-	0.75	162	0.375	-2.375	1	2	1	2
2	1	1	2	11	4.4	4.4	-	2.5	-	0.75	18	0.375	-2.875	-	1.25	-	1.25	162	0.625	-1.875	1	1	1	1
2	1	1	1	11	5.0	5.0	0	0	0	0	0	0	0	0	0	0	0	0	0	0	0	0	0	0
2	1	1	1	12	5.0	5.0	0	0	0	0	0	0	0	0	0	0	0	0	0	0	0	0	0	0
2	1	1	1	11	4.8	5.0	-	2.25	-	0.25	55	0.125	-2.375	+	0.25	0	0	90	0	0.25	1	1	0	1
2	1	1	2	12	4.9	4.8	-	0.75	-	1.25	36	0.625	-1.375	-	1.25	-	0.5	149	0.25	-1.5	1	1	1	1
2	1	1	2	12	4.7	4.6	+	1	-	3.5	10	1.75	-0.75	-	0.25	-	1.75	170	0.875	-1.125	1	1	1	1
2	1	1	2	12	4.8	4.8	-	1.25	0	0	0	0	-1.25	-	1	0	0	0	0	-1	1	1	1	1
2	1	1	1	11	5.0	5.0	0	0	0	0	0	0	0	0	0	0	0	0	0	0	0	0	0	0
2	1	1	1	12	4.5	4.5	-	3.25	0	0	0	0	-3.25	-	1.25	-	0.5	86	0.25	-1.5	1	2	1	2
2	1	1	1	11	5.0	5.0	0	0	0	0	0	0	0	0	0	0	0	0	0	0	0	0	0	0
2	1	1	1	12	5.0	5.0	0	0	0	0	0	0	0	0	0	0	0	0	0	0	0	0	0	0
2	1	1	2	12	4.4	4.7	-	1.75	-	0.5	152	0.25	-2	-	1.75	-	2	60	1	-2.75	1	1	1	1
2	1	1	2	11	4.5	4.3	-	3	-	0.25	48	0.125	-3.125	-	3.25	-	0.5	172	0.25	-3.5	1	2	2	2
2	1	1	2	11	5.0	5.0	-	0.25	-	0.5	168	0.25	-0.5	+	0.25	+	0.25	25	0.125	0.375	0	1	0	1
2	1	1	2	11	5.0	5.0	0	0	0	0	0	0	0	0	0	0	0	0	0	0	0	0	0	0
2	1	1	2	11	5.0	5.0	-	0.75	-	1.25	79	0.625	-1.375	-	1	-	0.5	102	0.25	-1.25	0	1	1	1
2	1	1	2	11	5.0	4.5	-	2.25	-	0.5	87	0.25	-2.5	-	2.5	-	0.25	86	0.125	-2.625	1	1	1	1
2	1	1	1	12	5.1	5.2	0	0	0	0	0	0	0	0	0	0	0	0	0	0	0	0	0	0
2	1	1	1	11	4.6	4.5	-	2.25	-	0.5	6	0.25	-2.5	-	3.25	-	0.75	3	0.375	-3.625	1	1	2	2
2	1	1	1	11	5.0	5.0	0	0	0	0	0	0	0	0	0	0	0	0	0	0	0	0	0	0
2	1	1	1	11	5.0	5.0	0	0	0	0	0	0	0	0	0	0	0	0	0	0	0	0	0	0
2	1	1	1	11	5.0	5.0	0	0	0	0	0	0	0	0	0	0	0	0	0	0	0	0	0	0
2	1	1	1	12	4.8	4.7	-	3.25	-	2.25	175	1.125	-4.375	-	3.25	-	1.75	5	0.875	-4.125	1	2	2	2
2	1	1	1	12	5.0	5.0	0	0	0	0	0	0	0	0	0	0	0	0	0	0	0	0	0	0
2	1	1	2	11	4.3	4.3	-	2	-	0.5	132	0.25	-2.25	-	2.5	-	0.25	1	0.125	-2.625	1	1	1	1
2	1	1	2	11	4.9	4.7	-	2.75	0	0	0	0	-2.75	-	1.5	-	0.25	155	0.125	-1.625	1	1	1	1
2	1	1	2	11	4.3	4.4	-	4.25	-	0.25	54	0.125	-4.375	-	4.25	-	0.5	168	0.25	-4.5	1	2	2	2
2	1	1	1	11	4.0	4.1	-	1.25	-	1	180	0.5	-1.75	-	0.75	-	1	175	0.5	-1.25	1	1	1	1
2	1	1	1	11	4.2	4.3	-	3	-	2.75	112	1.375	-4.375	-	4	-	1	172	0.5	-4.5	1	2	2	2
2	1	1	1	11	5.0	5.1	0	0	0	0	0	0	0	0	0	0	0	0	0	0	0	0	0	0
2	1	1	1	11	5.0	5.0	0	0	0	0	0	0	0	0	0	0	0	0	0	0	0	0	0	0
2	1	1	1	11	4.2	4.1	-	5.25	-	0.25	15	0.125	-5.375	-	4.75	-	0.25	164	0.125	-4.875	1	2	2	2
2	1	1	2	11	4.8	5.0	-	1.25	-	1	177	0.5	-1.75	0	0	-	0.75	167	0.375	-0.375	1	1	0	1
2	1	1	2	11	5.0	5.0	0	0	0	0	0	0	0	0	0	0	0	0	0	0	0	0	0	0
2	1	1	2	11	4.4	4.5	-	2.75	-	0.25	25	0.125	-2.875	-	2.25	-	0.75	165	0.375	-2.625	1	1	1	1
2	1	1	2	12	4.6	4.4	-	4.25	-	2	178	1	-5.25	-	3.25	-	2.75	179	1.375	-4.625	1	2	2	2
2	1	1	1	11	4.7	4.6	-	2.75	-	0.5	35	0.25	-3	-	2.5	-	1.5	158	0.75	-3.25	1	2	2	2
2	1	1	1	12	4.3	4.2	-	4	-	0.25	179	0.125	-4.125	-	3.75	-	0.25	175	0.125	-3.875	1	2	2	2
2	1	1	1	12	5.1	5.1	0	0	0	0	0	0	0	0	0	0	0	0	0	0	0	0	0	0
2	1	1	2	11	4.6	4.5	-	1.75	-	0.5	172	0.25	-2	-	1.5	-	0.25	9	0.125	-1.625	1	1	1	1
2	1	1	1	11	5.0	5.0	0	0	0	0	0	0	0	0	0	0	0	0	0	0	0	0	0	0
2	1	1	2	11	4.9	4.5	-	1.5	-	0.25	112	0.125	-1.625	-	2.25	0	0	0	0	-2.25	1	1	1	1
2	1	1	1	11	4.4	4.4	-	1.75	-	0.25	60	0.125	-1.875	-	2.75	-	0.75	130	0.375	-3.125	1	1	2	2
2	1	1	1	11	4.9	5.0	-	0.25	-	1.25	18	0.625	-0.875	+	0.5	-	0.75	65	0.375	0.125	1	1	0	1
2	1	1	2	11	4.6	4.4	-	2.25	-	1.5	31	0.75	-3	-	1.5	-	0.5	170	0.25	-1.75	1	2	1	2
2	1	1	1	12	5.0	5.0	0	0	0	0	0	0	0	0	0	0	0	0	0	0	0	0	0	0
2	1	1	2	11	5.0	5.0	0	0	0	0	0	0	0	0	0	0	0	0	0	0	0	0	0	0
2	1	1	1	12	5.0	5.0	0	0	0	0	0	0	0	0	0	0	0	0	0	0	0	0	0	0
2	1	1	2	11	5.0	5.0	0	0	0	0	0	0	0	0	0	0	0	0	0	0	0	0	0	0
2	1	1	1	11	5.0	5.0	0	0	0	0	0	0	0	0	0	0	0	0	0	0	0	0	0	0
2	1	1	2	12	4.9	4.9	-	1.75	-	0.25	175	0.125	-1.875	-	0.75	-	0.75	159	0.375	-1.125	1	1	1	1
2	1	1	2	11	4.5	4.5	-	1.5	-	0.5	52	0.25	-1.75	-	2	-	0.5	165	0.25	-2.25	1	1	1	1
2	1	1	1	12	4.9	5.0	-	2	-	0.25	177	0.125	-2.125	-	1	-	0.5	159	0.25	-1.25	1	1	1	1
2	1	1	2	11	5.0	5.0	0	0	0	0	0	0	0	0	0	0	0	0	0	0	0	0	0	0
2	1	1	2	12	4.3	4.3	-	1.5	-	2.25	176	1.125	-2.625	-	4.5	-	1.5	165	0.75	-5.25	1	1	2	2
2	1	1	1	11	4.6	4.6	-	4.5	-	1.5	177	0.75	-5.25	-	4	-	2.25	161	1.125	-5.125	1	2	2	2
2	1	1	1	11	4.0	4.0	-	7.75	-	0.25	176	0.125	-7.875	-	7.5	-	0.5	136	0.25	-7.75	1	3	3	3
2	1	1	1	11	4.8	5.0	-	1.5	-	1.5	82	0.75	-2.25	-	1.25	-	0.5	159	0.25	-1.5	1	1	1	1
2	1	1	1	11	4.6	4.7	-	2	0	0	0	0	-2	-	2	0	0	0	0	-2	1	1	1	1
2	1	1	2	11	5.0	5.0	0	0	0	0	0	0	0	0	0	0	0	0	0	0	0	0	0	0
2	1	1	2	11	4.4	4.7	-	2.25	-	0.25	100	0.125	-2.375	-	2.75	-	0.25	102	0.125	-2.875	1	1	1	1
2	1	1	2	12	5.0	5.0	0	0	0	0	0	0	0	0	0	0	0	0	0	0	0	0	0	0
2	1	1	1	11	5.0	4.7	0	0	-	0.25	165	0.125	-0.125	-	1.5	-	0.25	13	0.125	-1.625	1	0	1	1
2	1	1	2	12	4.7	4.9	-	4.75	-	1.25	2	0.625	-5.375	-	2.25	-	0.5	157	0.25	-2.5	1	2	1	2
2	1	1	1	11	4.7	4.7	-	2.25	-	0.25	172	0.125	-2.375	+	0.25	-	0.75	5	0.375	-0.125	1	1	0	1
2	1	1	1	12	4.6	4.8	-	2.75	-	0.25	5	0.125	-2.875	-	2.75	-	1	164	0.5	-3.25	1	1	2	2
2	1	1	1	12	5.0	5.0	0	0	0	0	0	0	0	0	0	0	0	0	0	0	0	0	0	0
2	1	1	1	12	4.8	4.6	-	1.5	0	0	0	0	-1.5	-	1	-	0.5	3	0.25	-1.25	1	1	1	1
2	1	1	1	11	4.4	4.4	-	2	0	0	0	0	-2	-	2	-	0.25	147	0.125	-2.125	1	1	1	1
2	1	1	2	12	5.0	4.8	-	0.25	0	0	0	0	-0.25	-	0.75	-	0.25	170	0.125	-0.875	1	0	1	1
2	1	1	1	11	5.0	4.8	+	0.25	-	1	1	0.5	-0.25	0	0	-	1	179	0.5	-0.5	1	0	1	1
2	1	1	2	11	4.8	5.0	-	0.75	-	1	2	0.5	-1.25	-	0.25	-	1.25	176	0.625	-0.875	1	1	1	1
2	1	1	1	11	4.0	4.0	-	4.25	-	0.5	168	0.25	-4.5	-	4	-	1.5	158	0.75	-4.75	1	2	2	2
2	1	1	1	12	4.7	4.6	-	1.5	-	0.25	81	0.125	-1.625	-	1.75	-	0.25	93	0.125	-1.875	1	1	1	1
2	1	1	2	11	4.6	4.8	-	1.75	-	0.5	16	0.25	-2	-	0.75	-	0.5	164	0.25	-1	1	1	1	1
2	1	1	2	10	4.7	4.7	-	1.75	-	0.5	104	0.25	-2	-	1.5	-	0.5	87	0.25	-1.75	1	1	1	1
2	1	1	2	11	4.2	4.5	-	2.5	-	0.75	163	0.375	-2.875	-	3	-	0.75	4	0.375	-3.375	1	1	2	2
2	1	1	2	11	5.0	5.0	0	0	0	0	0	0	0	0	0	0	0	0	0	0	0	0	0	0
2	1	1	2	11	5.0	5.0	0	0	0	0	0	0	0	0	0	0	0	0	0	0	0	0	0	0
2	1	1	2	11	4.6	4.5	-	2.75	-	0.25	166	0.125	-2.875	-	3	-	0.5	167	0.25	-3.25	1	1	2	2
2	1	1	2	11	5.0	5.0	0	0	0	0	0	0	0	0	0	0	0	0	0	0	0	0	0	0
2	1	1	2	11	4.7	4.7	-	3	-	2.25	174	1.125	-4.125	-	3	-	2.25	10	1.125	-4.125	1	2	2	2
2	1	1	2	12	4.5	4.4	-	2.5	0	0	0	0	-2.5	-	3	-	0.5	79	0.25	-3.25	1	1	2	2
2	1	1	2	11	4.4	4.3	-	2.25	-	0.25	3	0.125	-2.375	-	3.25	-	0.5	156	0.25	-3.5	1	1	2	2
2	1	1	1	11	5.0	5.0	0	0	0	0	0	0	0	0	0	0	0	0	0	0	0	0	0	0
2	1	1	1	12	4.9	4.9	-	1.5	0	0	0	0	-1.5	-	0.5	-	0.25	156	0.125	-0.625	1	1	1	1
2	1	1	1	11	5.0	5.0	0	0	0	0	0	0	0	0	0	0	0	0	0	0	0	0	0	0
2	1	1	2	11	4.4	4.4	-	2.5	-	0.25	169	0.125	-2.625	-	2.5	-	0.5	155	0.25	-2.75	1	1	1	1
2	1	1	1	12	5.1	5.1	0	0	0	0	0	0	0	0	0	0	0	0	0	0	0	0	0	0
2	1	1	2	11	5.0	5.0	0	0	0	0	0	0	0	0	0	0	0	0	0	0	0	0	0	0
2	1	1	2	12	4.4	5.0	-	3	-	0.25	131	0.125	-3.125	-	1.75	-	0.5	171	0.25	-2	1	2	1	2
2	1	1	2	12	4.7	4.3	-	1.75	-	0.25	74	0.125	-1.875	-	2	-	0.25	4	0.125	-2.125	1	1	1	1
2	1	1	2	13	4.5	4.3	-	4	-	0.25	24	0.125	-4.125	-	4.25	-	0.25	93	0.125	-4.375	1	2	2	2
2	1	1	1	12	5.0	5.0	0	0	0	0	0	0	0	0	0	0	0	0	0	0	0	0	0	0
2	1	1	1	11	5.0	5.0	0	0	0	0	0	0	0	0	0	0	0	0	0	0	0	0	0	0
2	1	1	1	12	4.8	4.9	+	0.25	+	0.5	108	0.25	0.5	+	0.75	-	1.75	10	0.875	-0.125	0	0	0	0
2	1	1	1	12	5.0	5.0	0	0	0	0	0	0	0	0	0	0	0	0	0	0	0	0	0	0
2	1	1	1	11	4.8	4.8	-	1	-	0.25	82	0.125	-1.125	-	1.75	-	1	93	0.5	-2.25	1	1	1	1
2	1	1	1	11	5.0	5.0	-	0.25	0	0	0	0	-0.25	-	0.25	0	0	0	0	-0.25	0	0	0	0
2	1	1	2	12	4.8	4.9	-	3.5	-	0.75	84	0.375	-3.875	-	1.25	-	0.5	157	0.25	-1.5	1	2	1	2
2	1	1	1	11	4.7	4.8	-	1.75	0	0	0	0	-1.75	-	0.75	0	0	0	0	-0.75	1	1	1	1
2	1	1	1	11	4.5	4.5	-	2.25	-	0.25	85	0.125	-2.375	-	3.25	0	0	0	0	-3.25	1	1	2	2
2	1	1	1	11	5.0	5.0	0	0	0	0	0	0	0	0	0	0	0	0	0	0	0	0	0	0
2	1	1	2	11	5.0	5.0	0	0	0	0	0	0	0	0	0	0	0	0	0	0	0	0	0	0
2	1	1	2	11	4.4	4.7	-	2	-	0.25	129	0.125	-2.125	-	1.5	0	0	0	0	-1.5	1	1	1	1
2	1	1	2	11	4.4	4.4	-	2.75	-	0.25	132	0.125	-2.875	-	2.5	-	0.25	4	0.125	-2.625	1	1	1	1
2	1	1	1	11	5.1	5.0	0	0	0	0	0	0	0	0	0	0	0	0	0	0	0	0	0	0
2	1	1	2	12	5.0	5.0	0	0	0	0	0	0	0	0	0	0	0	0	0	0	0	0	0	0
2	1	1	2	11	5.0	5.0	0	0	0	0	0	0	0	0	0	0	0	0	0	0	0	0	0	0
2	1	1	2	12	5.0	4.7	-	1.5	-	0.5	12	0.25	-1.75	+	1.5	+	0.75	73	0.375	1.875	0	1	0	1
2	1	1	1	11	4.7	4.5	-	1.5	-	1	91	0.5	-2	-	1.75	-	0.75	65	0.375	-2.125	1	1	1	1
2	1	1	2	11	4.6	4.6	-	3	-	0.5	161	0.25	-3.25	-	3.25	-	0.75	171	0.375	-3.625	1	2	2	2
2	1	1	1	11	5.0	5.0	0	0	0	0	0	0	0	0	0	0	0	0	0	0	0	0	0	0
2	1	1	2	12	4.5	4.5	-	3.25	0	0	0	0	-3.25	-	2.5	-	1	24	0.5	-3	1	2	2	2
2	1	1	1	11	4.9	5.0	-	0.25	0	0	0	0	-0.25	+	0.5	+	0.25	74	0.125	0.625	0	0	0	0
2	1	1	2	12	4.3	4.3	-	4	-	1	170	0.5	-4.5	-	3.5	-	1.25	177	0.625	-4.125	1	2	2	2
2	1	1	2	11	5.0	5.0	0	0	0	0	0	0	0	0	0	0	0	0	0	0	0	0	0	0
2	1	1	2	12	4.9	4.9	-	4.25	-	0.25	49	0.125	-4.375	-	3.75	-	0.25	162	0.125	-3.875	1	2	2	2
2	1	1	1	12	4.8	4.6	-	1.75	-	0.25	100	0.125	-1.875	-	3	0	0	0	0	-3	1	1	2	2
2	1	1	1	11	5.0	5.0	0	0	0	0	0	0	0	0	0	0	0	0	0	0	0	0	0	0
2	1	1	2	12	4.7	4.6	-	1.75	-	0.25	105	0.125	-1.875	-	1.25	-	0.5	175	0.25	-1.5	1	1	1	1
2	1	1	1	11	4.6	4.9	-	1.75	0	0	0	0	-1.75	-	0.5	-	0.25	160	0.125	-0.625	1	1	1	1
2	1	1	1	11	5.0	5.0	0	0	0	0	0	0	0	0	0	0	0	0	0	0	0	0	0	0
2	1	1	1	11	4.8	4.9	-	2.25	-	0.75	168	0.375	-2.625	-	1	-	1.5	11	0.75	-1.75	1	1	1	1
2	1	1	2	12	4.4	4.8	-	1.25	-	0.25	80	0.125	-1.375	-	0.75	-	0.25	174	0.125	-0.875	1	1	1	1
2	1	1	2	11	5.0	4.8	-	1	-	1	46	0.5	-1.5	-	1.25	-	0.75	142	0.375	-1.625	1	1	1	1
2	1	1	1	12	5.0	5.0	0	0	0	0	0	0	0	0	0	0	0	0	0	0	0	0	0	0
2	1	1	2	12	5.0	5.0	0	0	0	0	0	0	0	0	0	0	0	0	0	0	0	0	0	0
2	1	1	2	11	5.0	5.0	0	0	0	0	0	0	0	0	0	0	0	0	0	0	0	0	0	0
2	1	1	2	12	5.0	4.9	-	1.5	-	0.5	83	0.25	-1.75	-	1.75	-	0.5	162	0.25	-2	1	1	1	1
2	1	1	1	11	4.6	4.6	-	3.25	0	0	0	0	-3.25	-	2	-	1.5	154	0.75	-2.75	1	2	1	2
2	1	1	1	11	5.0	5.0	0	0	0	0	0	0	0	0	0	0	0	0	0	0	0	0	0	0
2	1	1	1	12	5.0	5.0	0	0	0	0	0	0	0	0	0	0	0	0	0	0	0	0	0	0
2	1	1	2	12	4.8	5.0	-	1.5	-	0.5	14	0.25	-1.75	-	2	-	0.5	170	0.25	-2.25	1	1	1	1
2	1	1	1	12	4.9	4.9	-	3.25	-	0.25	2	0.125	-3.375	-	2.5	-	0.5	174	0.25	-2.75	1	2	1	2
2	1	1	2	11	5.0	4.8	-	1.75	-	0.75	100	0.375	-2.125	-	0.75	-	0.5	64	0.25	-1	1	1	1	1
2	1	1	2	11	4.9	4.9	-	2	0	0	0	0	-2	-	0.5	-	1.25	8	0.625	-1.125	1	1	1	1
2	1	1	1	12	5.0	5.0	-	0.5	-	0.75	15	0.375	-0.875	-	0.5	0	0	0	0	-0.5	0	1	1	1
2	1	1	2	11	4.9	4.9	-	3.5	-	0.25	26	0.125	-3.625	-	1.5	-	0.25	157	0.125	-1.625	1	2	1	2
2	1	1	1	12	4.4	4.3	-	2.25	-	0.25	105	0.125	-2.375	-	3	0	0	0	0	-3	1	1	2	2
2	1	1	1	13	4.8	4.8	+	0.25	-	0.25	74	0.125	0.125	0	0	+	0.25	35	0.125	0.125	0	0	0	0
2	1	1	1	11	5.0	5.0	0	0	0	0	0	0	0	0	0	0	0	0	0	0	0	0	0	0
2	1	1	1	11	5.0	5.0	0	0	0	0	0	0	0	0	0	0	0	0	0	0	0	0	0	0
2	1	1	1	11	5.0	5.0	0	0	0	0	0	0	0	0	0	0	0	0	0	0	0	0	0	0
2	1	1	2	12	4.7	4.5	-	1	-	0.25	10	0.125	-1.125	-	1.25	0	0	0	0	-1.25	1	1	1	1
2	1	1	2	11	5.0	4.8	-	0.25	0	0	0	0	-0.25	-	0.25	-	1.25	166	0.625	-0.875	1	0	1	1
2	1	1	2	12	5.0	5.0	0	0	0	0	0	0	0	0	0	0	0	0	0	0	0	0	0	0
2	1	1	2	11	5.0	5.0	0	0	0	0	0	0	0	0	0	0	0	0	0	0	0	0	0	0
2	1	1	2	11	4.7	4.8	-	2	-	0.25	92	0.125	-2.125	-	0.25	0	0	0	0	-0.25	1	1	0	1
2	1	1	1	11	5.0	5.0	0	0	0	0	0	0	0	0	0	0	0	0	0	0	0	0	0	0
2	1	1	1	12	5.0	5.0	0	0	0	0	0	0	0	0	0	0	0	0	0	0	0	0	0	0
2	1	1	1	11	5.0	5.0	0	0	0	0	0	0	0	0	0	0	0	0	0	0	0	0	0	0
2	1	1	1	11	5.0	5.0	0	0	0	0	0	0	0	0	0	0	0	0	0	0	0	0	0	0
2	1	1	2	12	5.1	5.1	0	0	0	0	0	0	0	0	0	0	0	0	0	0	0	0	0	0
2	1	1	1	11	5.0	4.5	-	1.25	-	0.25	156	0.125	-1.375	-	1.75	-	0.25	147	0.125	-1.875	1	1	1	1
2	1	1	1	12	5.0	5.0	0	0	0	0	0	0	0	0	0	0	0	0	0	0	0	0	0	0
2	1	1	2	11	5.0	5.0	0	0	0	0	0	0	0	0	0	0	0	0	0	0	0	0	0	0
2	1	1	1	11	5.0	5.0	0	0	0	0	0	0	0	0	0	0	0	0	0	0	0	0	0	0
2	1	1	2	11	4.3	4.2	-	3.25	-	0.75	5	0.375	-3.625	-	3.25	-	1	156	0.5	-3.75	1	2	2	2
2	1	1	2	11	5.0	5.0	0	0	0	0	0	0	0	0	0	0	0	0	0	0	0	0	0	0
2	1	1	1	11	5.0	5.0	0	0	0	0	0	0	0	0	0	0	0	0	0	0	0	0	0	0
2	1	1	2	12	4.8	4.7	-	1	-	0.25	53	0.125	-1.125	-	1.5	-	0.75	163	0.375	-1.875	1	1	1	1
2	1	1	2	11	5.0	5.0	0	0	0	0	0	0	0	0	0	0	0	0	0	0	0	0	0	0
2	1	1	1	12	4.6	4.7	-	2.5	-	0.5	23	0.25	-2.75	-	0.5	-	1.5	19	0.75	-1.25	1	1	1	1
2	1	1	2	12	4.7	4.7	-	4.25	-	0.75	54	0.375	-4.625	-	2	-	1	175	0.5	-2.5	1	2	1	2
2	1	1	2	11	4.3	4.0	-	2	-	0.25	151	0.125	-2.125	-	2	-	0.25	151	0.125	-2.125	1	1	1	1
2	1	1	2	11	5.1	5.0	0	0	0	0	0	0	0	0	0	0	0	0	0	0	0	0	0	0
2	1	1	1	11	5.0	5.0	0	0	0	0	0	0	0	0	0	0	0	0	0	0	0	0	0	0
2	1	1	1	11	5.0	5.0	0	0	0	0	0	0	0	0	0	0	0	0	0	0	0	0	0	0
2	1	1	2	12	4.9	4.7	-	1.5	-	0.5	19	0.25	-1.75	-	0.5	-	0.5	33	0.25	-0.75	1	1	1	1
2	1	1	1	12	5.0	5.0	0	0	0	0	0	0	0	0	0	0	0	0	0	0	0	0	0	0
2	1	1	2	12	4.5	4.4	-	3.25	-	0.25	28	0.125	-3.375	-	2.5	-	1.25	89	0.625	-3.125	1	2	2	2
2	1	1	2	11	5.1	5.1	0	0	0	0	0	0	0	0	0	0	0	0	0	0	0	0	0	0
2	1	1	1	11	4.5	4.5	-	3.75	-	0.25	53	0.125	-3.875	-	4	0	0	0	0	-4	1	2	2	2
2	1	1	2	11	4.6	4.1	-	3.75	-	0.25	131	0.125	-3.875	-	4	0	0	0	0	-4	1	2	2	2
2	1	1	2	12	4.7	4.9	-	3.75	-	0.5	51	0.25	-4	-	4	0	0	0	0	-4	1	2	2	2
2	1	1	2	11	5.1	5.1	0	0	0	0	0	0	0	0	0	0	0	0	0	0	0	0	0	0
2	1	1	1	11	4.6	4.4	-	4.75	-	0.25	4	0.125	-4.875	-	3	-	1.75	42	0.875	-3.875	1	2	2	2
2	1	1	2	12	4.4	4.7	-	1.5	0	0	0	0	-1.5	-	2	-	2.75	4	1.375	-3.375	1	1	2	2
2	1	1	2	11	4.5	4.5	-	2	-	0.5	100	0.25	-2.25	-	2.5	-	0.5	129	0.25	-2.75	1	1	1	1
2	1	1	1	11	4.1	4.0	-	3.25	-	0.25	9	0.125	-3.375	-	3.25	-	0.25	163	0.125	-3.375	1	2	2	2
2	1	1	1	12	5.1	5.0	0	0	0	0	0	0	0	0	0	0	0	0	0	0	0	0	0	0
2	1	1	2	12	5.1	5.1	0	0	0	0	0	0	0	0	0	0	0	0	0	0	0	0	0	0
2	1	1	2	11	4.7	4.7	-	1.25	0	0	0	0	-1.25	-	0.75	-	0.25	174	0.125	-0.875	1	1	1	1
2	1	1	2	11	4.6	4.6	-	2.75	-	0.25	12	0.125	-2.875	-	3.25	-	0.5	162	0.25	-3.5	1	1	2	2
2	1	1	2	12	4.8	4.9	-	3	-	0.25	92	0.125	-3.125	-	0.75	-	0.5	178	0.25	-1	1	2	1	2
2	1	1	1	12	5.1	5.1	0	0	0	0	0	0	0	0	0	0	0	0	0	0	0	0	0	0
2	1	1	1	11	4.6	4.6	-	1.5	-	0.75	89	0.375	-1.875	-	1.25	-	1	96	0.5	-1.75	1	1	1	1
2	1	1	1	12	4.2	5.0	-	4	-	0.25	170	0.125	-4.125	-	0.75	-	0.5	164	0.25	-1	1	2	1	2
2	1	1	1	11	4.2	4.3	-	4	0	0	0	0	-4	-	3.5	-	0.25	161	0.125	-3.625	1	2	2	2
2	1	1	2	12	5.0	5.0	0	0	0	0	0	0	0	0	0	0	0	0	0	0	0	0	0	0
2	1	1	2	11	4.9	5.0	-	0.75	-	0.25	74	0.125	-0.875	-	1	-	0.25	124	0.125	-1.125	1	1	1	1
2	1	1	2	11	5.0	5.0	0	0	0	0	0	0	0	0	0	0	0	0	0	0	0	0	0	0
2	1	1	2	12	5.1	5.1	-	0.75	0	0	0	0	-0.75	-	2.75	0	0	0	0	-2.75	0	1	1	1
2	1	1	2	12	5.0	4.7	-	0.75	-	0.5	72	0.25	-1	-	0.5	-	0.25	113	0.125	-0.625	1	1	1	1
2	1	1	2	11	4.6	4.7	-	3.25	-	0.75	169	0.375	-3.625	+	1.75	+	2.25	123	1.125	2.875	1	2	0	2
2	1	1	1	12	5.0	4.7	-	3.75	-	0.25	171	0.125	-3.875	-	4.25	0	0	0	0	-4.25	1	2	2	2
2	1	1	2	12	5.1	5.0	0	0	0	0	0	0	0	0	0	0	0	0	0	0	0	0	0	0
2	1	1	2	12	5.0	5.0	0	0	0	0	0	0	0	0	0	0	0	0	0	0	0	0	0	0
2	1	1	2	11	4.8	5.0	-	1	-	0.25	57	0.125	-1.125	-	0.5	-	0.25	140	0.125	-0.625	1	1	1	1
2	1	1	2	12	4.7	4.7	-	3	-	1.75	171	0.875	-3.875	-	3.25	-	1.5	2	0.75	-4	1	2	2	2
2	1	1	2	12	4.6	4.9	-	1.25	-	0.25	133	0.125	-1.375	-	1.25	0	0	0	0	-1.25	1	1	1	1
2	1	1	2	12	4.9	4.9	-	1.25	-	0.25	27	0.125	-1.375	-	1	-	0.25	6	0.125	-1.125	1	1	1	1
2	1	1	2	12	4.6	4.7	-	2.75	-	0.25	160	0.125	-2.875	-	1.75	-	0.5	169	0.25	-2	1	1	1	1
2	1	1	2	11	4.2	4.7	-	4.25	-	0.25	109	0.125	-4.375	-	3	-	1.25	166	0.625	-3.625	1	2	2	2
2	1	1	2	11	4.5	4.4	-	2.75	0	0	0	0	-2.75	-	2.5	-	0.5	167	0.25	-2.75	1	1	1	1
2	1	1	1	12	4.3	4.2	-	3	-	0.25	18	0.125	-3.125	-	3.25	0	0	0	0	-3.25	1	2	2	2
2	1	1	1	11	5.0	5.0	0	0	0	0	0	0	0	0	0	0	0	0	0	0	0	0	0	0
2	1	1	1	11	5.0	5.0	0	0	0	0	0	0	0	0	0	0	0	0	0	0	0	0	0	0
2	1	1	2	11	5.0	4.9	-	1.5	-	0.5	85	0.25	-1.75	-	1.5	-	0.25	52	0.125	-1.625	1	1	1	1
2	1	1	2	11	4.5	4.4	-	3.25	-	0.75	169	0.375	-3.625	-	4	-	0.25	175	0.125	-4.125	1	2	2	2
2	1	1	1	11	5.0	5.0	0	0	0	0	0	0	0	0	0	0	0	0	0	0	0	0	0	0
2	1	1	1	11	5.0	5.0	0	0	0	0	0	0	0	0	0	0	0	0	0	0	0	0	0	0
2	1	1	2	12	4.8	4.8	-	0.25	-	0.25	178	0.125	-0.375	-	0.5	-	0.25	162	0.125	-0.625	1	0	1	1
2	1	1	2	11	4.9	4.9	-	2	-	0.25	180	0.125	-2.125	-	1.75	-	0.5	163	0.25	-2	1	1	1	1
2	1	1	1	11	4.4	4.7	-	4.75	0	0	0	0	-4.75	-	4.75	-	0.5	173	0.25	-5	1	2	2	2
2	1	1	1	11	5.0	5.0	0	0	0	0	0	0	0	0	0	0	0	0	0	0	0	0	0	0
2	1	1	1	11	4.2	4.3	-	4.25	-	0.5	18	0.25	-4.5	-	4.25	-	0.25	1	0.125	-4.375	1	2	2	2
2	1	1	1	11	4.7	4.8	-	3.5	-	0.25	34	0.125	-3.625	-	3	-	0.75	165	0.375	-3.375	1	2	2	2
2	1	1	1	11	4.8	4.6	-	4.5	-	0.25	99	0.125	-4.625	-	4.5	0	0	0	0	-4.5	1	2	2	2
2	1	1	2	13	4.8	4.5	-	1.75	-	1.25	176	0.625	-2.375	-	2	-	1	167	0.5	-2.5	1	1	1	1
2	1	1	1	11	5.0	5.0	0	0	0	0	0	0	0	0	0	0	0	0	0	0	0	0	0	0
2	1	1	2	12	4.4	4.6	-	5	0	0	0	0	-5	-	4.5	-	0.5	166	0.25	-4.75	1	2	2	2
2	1	1	2	12	5.0	4.8	-	3	-	0.75	2	0.375	-3.375	-	1.75	-	1.75	157	0.875	-2.625	1	2	1	2
2	1	1	1	11	5.0	5.0	0	0	0	0	0	0	0	0	0	0	0	0	0	0	0	0	0	0
2	1	1	1	12	4.7	4.7	-	1.25	0	0	0	0	-1.25	-	1	-	0.75	170	0.375	-1.375	1	1	1	1
2	1	1	1	12	5.0	5.0	0	0	0	0	0	0	0	0	0	0	0	0	0	0	0	0	0	0
2	1	1	1	11	5.0	5.0	0	0	0	0	0	0	0	0	0	0	0	0	0	0	0	0	0	0
2	1	1	1	11	4.7	4.4	-	3.25	-	0.75	14	0.375	-3.625	-	3.5	-	1.25	170	0.625	-4.125	1	2	2	2
2	1	1	2	11	4.0	4.0	-	2.75	-	1.75	178	0.875	-3.625	-	1.5	-	0.75	8	0.375	-1.875	1	2	1	2
2	1	1	2	11	4.3	4.1	-	5.25	-	0.25	174	0.125	-5.375	-	4.5	-	0.75	167	0.375	-4.875	1	2	2	2
2	1	1	2	12	4.9	4.9	-	1.25	-	1.5	22	0.75	-2	-	2.5	-	0.75	156	0.375	-2.875	1	1	1	1
2	1	1	1	12	5.0	5.0	0	0	0	0	0	0	0	0	0	0	0	0	0	0	0	0	0	0
2	1	1	1	11	4.6	4.8	-	3.75	-	0.25	63	0.125	-3.875	-	5.25	-	1.75	121	0.875	-6.125	1	2	3	3
2	1	1	1	11	5.0	5.0	0	0	0	0	0	0	0	0	0	0	0	0	0	0	0	0	0	0
2	1	1	1	12	5.0	5.0	0	0	0	0	0	0	0	0	0	0	0	0	0	0	0	0	0	0
2	1	1	2	12	4.4	4.6	-	4	-	0.5	179	0.25	-4.25	-	4.25	-	0.5	156	0.25	-4.5	1	2	2	2
2	1	1	2	11	4.7	5.0	-	1.5	-	0.25	146	0.125	-1.625	-	0.5	+	1.5	97	0.75	0.25	1	1	0	1
2	1	1	2	12	4.0	4.1	-	4.75	-	0.25	169	0.125	-4.875	-	4.5	-	0.75	173	0.375	-4.875	1	2	2	2
2	1	1	1	12	4.8	4.7	-	1	-	0.5	89	0.25	-1.25	-	2.5	-	0.25	118	0.125	-2.625	1	1	1	1
2	1	1	1	11	4.4	4.4	-	3.5	-	0.25	76	0.125	-3.625	-	2.75	-	0.25	100	0.125	-2.875	1	2	1	2
2	1	1	2	11	4.4	4.5	-	4.5	-	1	176	0.5	-5	-	4.75	-	0.25	170	0.125	-4.875	1	2	2	2
2	1	1	2	10	5.1	5.1	0	0	0	0	0	0	0	0	0	0	0	0	0	0	0	0	0	0
2	1	1	1	10	5.0	5.0	0	0	0	0	0	0	0	0	0	0	0	0	0	0	0	0	0	0
2	1	1	1	10	5.0	5.0	0	0	0	0	0	0	0	0	0	0	0	0	0	0	0	0	0	0
2	1	1	2	10	5.0	4.9	-	0.5	-	0.5	173	0.25	-0.75	-	2.75	-	1	174	0.5	-3.25	1	1	2	2
2	1	1	2	10	5.0	4.7	-	0.5	-	0.25	6	0.125	-0.625	-	0.75	-	0.5	177	0.25	-1	1	1	1	1
2	1	1	2	11	4.8	4.7	-	0.75	-	0.25	165	0.125	-0.875	-	0.25	-	0.5	14	0.25	-0.5	1	1	1	1
2	1	1	1	11	5.1	5.1	0	0	0	0	0	0	0	0	0	0	0	0	0	0	0	0	0	0
2	1	1	2	11	5.0	5.0	0	0	0	0	0	0	0	0	0	0	0	0	0	0	0	0	0	0
2	1	1	1	11	5.0	5.0	0	0	0	0	0	0	0	0	0	0	0	0	0	0	0	0	0	0
2	1	1	1	11	4.3	4.8	-	3.25	-	0.75	21	0.375	-3.625	-	3	-	1.25	165	0.625	-3.625	1	2	2	2
2	1	1	1	11	4.3	4.8	-	2	-	0.25	173	0.125	-2.125	-	1	-	0.25	168	0.125	-1.125	1	1	1	1
2	1	1	1	11	4.5	4.4	-	2.5	-	0.25	179	0.125	-2.625	-	1.5	-	1.25	176	0.625	-2.125	1	1	1	1
2	1	1	1	10	4.8	4.7	-	1.25	-	0.25	168	0.125	-1.375	-	1	-	0.5	166	0.25	-1.25	1	1	1	1
2	1	1	1	10	4.6	4.5	-	2	0	0	0	0	-2	-	2	-	1	168	0.5	-2.5	1	1	1	1
2	1	1	2	10	4.8	4.9	-	3	-	1	6	0.5	-3.5	-	2.25	-	0.75	180	0.375	-2.625	1	2	1	2
2	1	1	1	10	5.1	5.0	0	0	0	0	0	0	0	0	0	0	0	0	0	0	0	0	0	0
2	1	1	1	10	5.0	5.0	0	0	0	0	0	0	0	0	0	0	0	0	0	0	0	0	0	0
2	1	1	1	11	5.0	5.0	0	0	0	0	0	0	0	0	0	0	0	0	0	0	0	0	0	0
2	1	1	2	10	5.0	5.0	0	0	0	0	0	0	0	0	0	0	0	0	0	0	0	0	0	0
2	1	1	1	10	5.0	5.0	0	0	0	0	0	0	0	0	0	0	0	0	0	0	0	0	0	0
2	1	1	1	11	5.0	5.0	0	0	0	0	0	0	0	0	0	0	0	0	0	0	0	0	0	0
2	1	1	2	11	4.2	4.0	-	4.5	-	0.75	167	0.375	-4.875	-	3.75	-	1.25	174	0.625	-4.375	1	2	2	2
2	1	1	2	10	5.0	5.0	0	0	0	0	0	0	0	0	0	0	0	0	0	0	0	0	0	0
2	1	1	2	10	5.0	5.0	0	0	0	0	0	0	0	0	0	0	0	0	0	0	0	0	0	0
2	1	1	1	10	5.0	5.0	0	0	0	0	0	0	0	0	0	0	0	0	0	0	0	0	0	0
2	1	1	1	10	4.9	4.9	-	1.5	-	0.25	130	0.125	-1.625	+	0.75	+	0.25	106	0.125	0.875	1	1	0	1
2	1	1	1	11	5.0	5.0	0	0	0	0	0	0	0	0	0	0	0	0	0	0	0	0	0	0
2	1	1	1	11	5.0	5.0	0	0	0	0	0	0	0	0	0	0	0	0	0	0	0	0	0	0
2	1	1	2	11	5.0	5.0	0	0	0	0	0	0	0	0	0	0	0	0	0	0	0	0	0	0
2	1	1	1	11	5.0	5.0	0	0	0	0	0	0	0	0	0	0	0	0	0	0	0	0	0	0
2	1	1	2	11	4.5	4.7	-	1.5	-	2	79	1	-2.5	-	1.5	0	0	0	0	-1.5	1	1	1	1
2	1	1	2	10	4.9	4.9	-	0.75	-	0.5	180	0.25	-1	-	0.5	-	0.5	173	0.25	-0.75	1	1	1	1
2	1	1	2	10	4.0	4.0	-	5	0	0	0	0	-5	-	4.25	-	0.5	167	0.25	-4.5	1	2	2	2
2	1	1	1	10	5.0	5.0	0	0	0	0	0	0	0	0	0	0	0	0	0	0	0	0	0	0
2	1	1	2	10	4.6	4.6	-	3.5	-	0.25	24	0.125	-3.625	-	2.75	-	0.5	168	0.25	-3	1	2	2	2
2	1	1	2	10	5.0	5.0	0	0	0	0	0	0	0	0	0	0	0	0	0	0	0	0	0	0
2	1	1	2	11	4.5	4.8	-	1	-	0.25	157	0.125	-1.125	-	0.75	0	0	0	0	-0.75	1	1	1	1
2	1	1	1	11	5.0	5.0	0	0	-	0.25	4	0.125	-0.125	-	1	-	0.5	165	0.25	-1.25	0	0	1	1
2	1	1	1	11	4.4	4.8	-	2.75	-	0.25	62	0.125	-2.875	-	2.5	-	0.5	147	0.25	-2.75	1	1	1	1
2	1	1	1	10	4.9	4.8	-	1.5	-	0.25	8	0.125	-1.625	-	1	-	0.75	168	0.375	-1.375	1	1	1	1
2	1	1	2	10	4.6	5.0	-	3.25	0	0	0	0	-3.25	-	1.5	0	0	0	0	-1.5	1	2	1	2
2	1	1	1	10	5.1	5.1	0	0	0	0	0	0	0	0	0	0	0	0	0	0	0	0	0	0
2	1	1	2	10	4.5	4.7	-	3.75	-	0.25	175	0.125	-3.875	-	2.5	-	0.5	164	0.25	-2.75	1	2	1	2
2	1	1	2	10	4.8	4.7	-	1.25	-	0.5	66	0.25	-1.5	-	1.5	-	1.25	2	0.625	-2.125	1	1	1	1
2	1	1	2	10	5.0	5.0	0	0	0	0	0	0	0	0	0	0	0	0	0	0	0	0	0	0
2	1	1	1	10	5.0	5.0	0	0	0	0	0	0	0	0	0	0	0	0	0	0	0	0	0	0
2	1	1	2	10	5.0	5.0	0	0	0	0	0	0	0	0	0	0	0	0	0	0	0	0	0	0
2	1	1	2	11	4.9	5.0	-	1	0	0	0	0	-1	-	0.25	-	0.25	17	0.125	-0.375	1	1	0	1
2	1	1	1	11	5.0	5.0	0	0	0	0	0	0	0	0	0	0	0	0	0	0	0	0	0	0
2	1	1	2	10	5.0	5.0	0	0	0	0	0	0	0	0	0	0	0	0	0	0	0	0	0	0
2	1	1	1	10	5.0	5.1	0	0	0	0	0	0	0	0	0	0	0	0	0	0	0	0	0	0
2	1	1	2	11	5.0	5.0	0	0	0	0	0	0	0	0	0	0	0	0	0	0	0	0	0	0
2	1	1	1	10	5.0	5.0	0	0	0	0	0	0	0	0	0	0	0	0	0	0	0	0	0	0
2	1	1	1	10	4.9	4.9	0	0	-	0.25	28	0.125	-0.125	+	0.25	-	0.5	158	0.25	0	0	0	0	0
2	1	1	2	10	4.8	4.9	-	1.75	-	0.25	103	0.125	-1.875	-	2.25	0	0	0	0	-2.25	1	1	1	1
2	1	1	1	10	5.0	5.0	0	0	0	0	0	0	0	0	0	0	0	0	0	0	0	0	0	0
2	1	1	1	10	4.4	4.6	-	4.5	0	0	0	0	-4.5	-	4.25	0	0	0	0	-4.25	1	2	2	2
2	1	1	2	10	5.0	5.0	0	0	0	0	0	0	0	0	0	0	0	0	0	0	0	0	0	0
2	1	1	1	10	5.1	5.1	0	0	0	0	0	0	0	0	0	0	0	0	0	0	0	0	0	0
2	1	1	2	11	5.0	5.1	0	0	0	0	0	0	0	0	0	0	0	0	0	0	0	0	0	0
2	1	1	1	10	5.0	4.8	-	2.25	-	1	167	0.5	-2.75	-	0.75	-	1.25	31	0.625	-1.375	1	1	1	1
2	1	1	1	10	5.0	5.0	0	0	0	0	0	0	0	0	0	0	0	0	0	0	0	0	0	0
2	1	1	1	10	5.0	5.0	0	0	0	0	0	0	0	0	0	0	0	0	0	0	0	0	0	0
2	1	1	2	10	4.6	4.6	-	2	-	0.25	67	0.125	-2.125	-	2.25	0	0	0	0	-2.25	1	1	1	1
2	1	1	1	10	4.2	4.2	-	3.5	-	1	180	0.5	-4	-	3.25	-	0.75	166	0.375	-3.625	1	2	2	2
2	1	1	2	11	5.0	4.6	-	0.25	-	1	168	0.5	-0.75	-	1.25	+	4.25	92	2.125	0.875	0	1	0	1
2	1	1	2	10	5.0	5.0	0	0	0	0	0	0	0	0	0	0	0	0	0	0	0	0	0	0
2	1	1	2	10	5.0	5.0	0	0	0	0	0	0	0	0	0	0	0	0	0	0	0	0	0	0
2	1	1	1	10	5.0	5.0	0	0	0	0	0	0	0	0	0	0	0	0	0	0	0	0	0	0
2	1	1	1	10	5.0	4.5	-	0.25	-	0.25	164	0.125	-0.375	-	0.75	-	0.5	19	0.25	-1	1	0	1	1
2	1	1	1	11	5.0	5.0	0	0	0	0	0	0	0	0	0	0	0	0	0	0	0	0	0	0
2	1	1	1	10	5.0	5.0	0	0	0	0	0	0	0	0	0	0	0	0	0	0	0	0	0	0
2	1	1	2	10	5.0	5.0	0	0	0	0	0	0	0	0	0	0	0	0	0	0	0	0	0	0
2	1	1	1	10	4.6	4.9	-	2.5	-	0.25	169	0.125	-2.625	-	2	-	0.25	173	0.125	-2.125	1	1	1	1
2	1	1	1	11	5.0	5.0	0	0	0	0	0	0	0	0	0	0	0	0	0	0	0	0	0	0
2	1	1	2	11	5.0	5.0	0	0	0	0	0	0	0	0	0	0	0	0	0	0	0	0	0	0
2	1	1	2	11	4.8	4.7	-	1	0	0	0	0	-1	+	0.5	+	0.25	153	0.125	0.625	1	1	0	1
2	1	1	2	11	5.0	5.0	0	0	0	0	0	0	0	0	0	0	0	0	0	0	0	0	0	0
2	1	1	2	11	4.2	4.1	-	1.5	-	0.5	117	0.25	-1.75	-	1.75	-	0.25	76	0.125	-1.875	1	1	1	1
2	1	1	2	12	4.8	4.9	-	1	-	0.75	81	0.375	-1.375	-	1.5	-	0.75	102	0.375	-1.875	1	1	1	1
2	1	1	1	10	5.0	5.0	0	0	0	0	0	0	0	0	0	0	0	0	0	0	0	0	0	0
2	1	1	2	10	5.0	5.0	0	0	0	0	0	0	0	0	0	0	0	0	0	0	0	0	0	0
2	1	1	2	10	5.1	5.1	0	0	0	0	0	0	0	0	0	0	0	0	0	0	0	0	0	0
2	1	1	1	10	4.8	4.8	-	1.5	-	0.25	4	0.125	-1.625	-	0.5	-	0.75	167	0.375	-0.875	1	1	1	1
2	1	1	1	10	4.0	4.1	0	0	0	0	0	0	0	0	0	0	0	0	0	0	0	0	0	0
2	1	1	1	11	5.0	5.0	0	0	0	0	0	0	0	0	0	0	0	0	0	0	0	0	0	0
2	1	1	2	11	4.6	4.5	-	2	-	0.5	159	0.25	-2.25	-	1.25	-	1	1	0.5	-1.75	1	1	1	1
2	1	1	1	11	4.9	4.9	0	0	0	0	0	0	0	0	0	0	0	0	0	0	0	0	0	0
2	1	1	2	10	4.7	4.7	-	1.25	-	2.5	173	1.25	-2.5	-	0.75	0	0	0	0	-0.75	1	1	1	1
2	1	1	1	10	5.0	5.0	0	0	0	0	0	0	0	0	0	0	0	0	0	0	0	0	0	0
2	1	1	1	10	5.0	5.0	0	0	0	0	0	0	0	0	0	0	0	0	0	0	0	0	0	0
2	1	1	1	10	5.0	5.0	0	0	0	0	0	0	0	0	0	0	0	0	0	0	0	0	0	0
2	1	1	2	10	4.3	4.3	-	1.25	-	1.5	4	0.75	-2	-	1.25	-	1.5	161	0.75	-2	1	1	1	1
2	1	1	1	10	5.0	5.0	0	0	0	0	0	0	0	0	0	0	0	0	0	0	0	0	0	0
2	1	1	1	10	4.9	4.9	-	0.75	-	1	2	0.5	-1.25	-	0.75	-	0.5	9	0.25	-1	1	1	1	1
2	1	1	1	11	5.0	5.0	0	0	0	0	0	0	0	0	0	0	0	0	0	0	0	0	0	0
2	1	1	2	11	4.7	4.7	-	2	-	0.25	109	0.125	-2.125	-	1.75	-	0.25	27	0.125	-1.875	1	1	1	1
2	1	1	1	10	5.0	5.0	0	0	0	0	0	0	0	0	0	0	0	0	0	0	0	0	0	0
2	1	1	2	10	5.0	5.0	0	0	0	0	0	0	0	0	0	0	0	0	0	0	0	0	0	0
2	1	1	2	11	4.8	4.7	-	1.25	0	0	0	0	-1.25	-	1.75	-	0.25	94	0.125	-1.875	1	1	1	1
2	1	1	1	11	5.0	5.0	0	0	0	0	0	0	0	0	0	0	0	0	0	0	0	0	0	0
2	1	1	2	11	5.0	5.0	0	0	0	0	0	0	0	0	0	0	0	0	0	0	0	0	0	0
2	1	1	2	11	4.7	5.0	-	1.25	-	0.25	113	0.125	-1.375	0	0	+	0.25	167	0.125	0.125	1	1	0	1
2	1	1	2	10	5.1	5.1	0	0	0	0	0	0	0	0	0	0	0	0	0	0	0	0	0	0
2	1	1	2	10	4.7	4.6	-	1.25	0	0	0	0	-1.25	-	1.5	0	0	0	0	-1.5	1	1	1	1
2	1	1	2	11	4.2	4.1	-	1.75	0	0	0	0	-1.75	-	1.75	-	0.25	23	0.125	-1.875	1	1	1	1
2	1	1	1	10	4.5	4.8	-	2.25	0	0	0	0	-2.25	-	2.25	-	0.5	7	0.25	-2.5	1	1	1	1
2	1	1	2	10	5.0	4.9	-	0.5	-	0.5	166	0.25	-0.75	-	2	0	0	0	0	-2	1	1	1	1
2	1	1	1	11	5.0	5.0	0	0	0	0	0	0	0	0	0	0	0	0	0	0	0	0	0	0
2	1	1	1	10	5.1	5.0	0	0	0	0	0	0	0	0	0	0	0	0	0	0	0	0	0	0
2	1	1	1	10	5.1	5.1	0	0	0	0	0	0	0	0	0	0	0	0	0	0	0	0	0	0
2	1	1	1	10	5.0	5.0	0	0	0	0	0	0	0	0	0	0	0	0	0	0	0	0	0	0
2	1	1	1	10	4.9	4.8	-	2.25	-	1	173	0.5	-2.75	-	1.75	-	2.25	177	1.125	-2.875	1	1	1	1
2	1	1	1	10	5.1	5.1	0	0	0	0	0	0	0	0	0	0	0	0	0	0	0	0	0	0
2	1	1	1	11	4.5	4.6	-	3.25	-	0.25	165	0.125	-3.375	-	3.5	-	1.25	10	0.625	-4.125	1	2	2	2
2	1	1	1	10	5.1	5.1	0	0	0	0	0	0	0	0	0	0	0	0	0	0	0	0	0	0
2	1	1	1	10	5.0	5.0	0	0	0	0	0	0	0	0	0	0	0	0	0	0	0	0	0	0
2	1	1	2	10	5.0	5.0	0	0	0	0	0	0	0	0	0	0	0	0	0	0	0	0	0	0
2	1	1	1	10	5.1	5.1	0	0	0	0	0	0	0	0	0	0	0	0	0	0	0	0	0	0
2	1	1	2	11	5.0	5.0	0	0	0	0	0	0	0	0	0	0	0	0	0	0	0	0	0	0
2	1	1	2	11	5.0	5.0	0	0	0	0	0	0	0	0	0	0	0	0	0	0	0	0	0	0
2	1	1	2	10	4.6	4.5	-	0.5	-	0.5	91	0.25	-0.75	-	1.5	0	0	0	0	-1.5	1	1	1	1
2	1	1	2	10	4.9	4.8	-	1.5	-	0.25	29	0.125	-1.625	-	1	-	0.25	137	0.125	-1.125	1	1	1	1
2	1	1	2	10	5.0	5.0	0	0	0	0	0	0	0	0	0	0	0	0	0	0	0	0	0	0
2	1	1	2	10	5.0	5.0	0	0	0	0	0	0	0	0	0	0	0	0	0	0	0	0	0	0
2	1	1	2	11	5.0	4.8	-	1.5	-	0.25	43	0.125	-1.625	0	0	-	0.75	164	0.375	-0.375	0	1	0	1
2	1	1	1	11	4.7	4.8	-	2	-	0.75	25	0.375	-2.375	-	1.75	-	1	169	0.5	-2.25	1	1	1	1
2	1	1	2	10	5.0	5.0	0	0	0	0	0	0	0	0	0	0	0	0	0	0	0	0	0	0
2	1	1	2	10	4.4	4.4	-	3	-	0.25	178	0.125	-3.125	-	3	0	0	0	0	-3	1	2	2	2
2	1	1	2	11	4.5	4.5	-	3	-	0.25	179	0.125	-3.125	-	2.5	-	0.5	159	0.25	-2.75	1	2	1	2
2	1	1	1	10	4.5	4.5	-	1.5	0	0	0	0	-1.5	0	0	0	0	0	0	0	1	1	0	1
2	1	1	1	10	5.0	5.0	0	0	0	0	0	0	0	0	0	0	0	0	0	0	0	0	0	0
2	1	1	2	10	4.8	4.8	-	0.5	0	0	0	0	-0.5	-	0.5	-	0.25	143	0.125	-0.625	1	1	1	1
2	1	1	1	10	5.0	5.0	0	0	0	0	0	0	0	0	0	0	0	0	0	0	0	0	0	0
2	1	1	1	10	5.0	5.0	0	0	0	0	0	0	0	0	0	0	0	0	0	0	0	0	0	0
2	1	1	1	11	5.0	5.0	0	0	0	0	0	0	0	0	0	0	0	0	0	0	0	0	0	0
2	1	1	1	11	5.0	5.0	0	0	0	0	0	0	0	0	0	0	0	0	0	0	0	0	0	0
2	1	1	1	11	5.1	5.0	0	0	0	0	0	0	0	0	0	0	0	0	0	0	0	0	0	0
2	1	1	1	10	5.0	5.0	0	0	0	0	0	0	0	0	0	0	0	0	0	0	0	0	0	0
2	1	1	1	10	5.0	5.0	-	3	-	1.25	179	0.625	-3.625	-	2.5	-	0.75	28	0.375	-2.875	0	2	1	2
2	1	1	1	10	4.7	5.0	-	2	+	5.25	96	2.625	0.625	-	0.75	+	5.5	90	2.75	2	0	0	0	0
2	1	1	2	10	4.6	4.5	-	2.75	-	0.75	177	0.375	-3.125	-	2.25	-	0.5	150	0.25	-2.5	1	2	1	2
2	1	1	2	11	5.1	5.1	0	0	0	0	0	0	0	0	0	0	0	0	0	0	0	0	0	0
2	1	1	2	10	4.4	4.5	-	4	-	1	6	0.5	-4.5	-	3.75	-	1.5	161	0.75	-4.5	1	2	2	2
2	1	1	2	10	4.6	4.6	-	1.25	0	0	0	0	-1.25	-	0.75	-	1	171	0.5	-1.25	1	1	1	1
2	1	1	1	10	5.0	5.0	0	0	0	0	0	0	0	0	0	0	0	0	0	0	0	0	0	0
2	1	1	2	11	4.7	4.8	-	1	0	0	0	0	-1	-	1	0	0	0	0	-1	1	1	1	1
2	1	1	2	11	4.5	4.8	-	2.5	-	0.75	179	0.375	-2.875	-	2	-	1.5	5	0.75	-2.75	1	1	1	1
2	1	1	1	11	5.0	4.8	-	0.5	-	0.5	106	0.25	-0.75	-	0.25	-	1.5	180	0.75	-1	1	1	1	1
2	1	1	2	10	5.0	4.4	0	0	-	0.5	3	0.25	-0.25	-	2.5	-	0.25	171	0.125	-2.625	1	0	1	1
2	1	1	2	10	5.0	5.0	0	0	0	0	0	0	0	0	0	0	0	0	0	0	0	0	0	0
2	1	1	2	10	4.5	4.6	-	1.75	-	0.5	61	0.25	-2	-	2.25	-	0.25	128	0.125	-2.375	1	1	1	1
2	1	1	1	11	4.8	4.9	-	0.25	-	0.5	11	0.25	-0.5	-	1	-	0.25	144	0.125	-1.125	1	1	1	1
2	1	1	2	11	4.9	4.8	-	2.25	-	0.75	173	0.375	-2.625	-	2.25	-	0.75	173	0.375	-2.625	1	1	1	1
2	1	1	1	11	5.1	5.1	0	0	0	0	0	0	0	0	0	0	0	0	0	0	0	0	0	0
2	1	1	2	10	5.0	5.0	0	0	0	0	0	0	0	0	0	0	0	0	0	0	0	0	0	0
2	1	1	2	11	4.6	4.9	-	0.25	-	0.25	70	0.125	-0.375	-	0.5	-	0.5	68	0.25	-0.75	1	0	1	1
2	1	1	2	10	4.0	4.0	-	2.5	-	2.25	170	1.125	-3.625	-	2.75	-	2.75	6	1.375	-4.125	1	2	2	2
2	1	1	1	11	4.7	4.8	-	1.5	-	0.25	32	0.125	-1.625	-	2.5	-	0.75	43	0.375	-2.875	1	1	1	1
2	1	1	1	10	4.6	5.0	-	0.5	-	0.25	107	0.125	-0.625	-	0.5	-	0.25	25	0.125	-0.625	1	1	1	1
2	1	1	1	10	4.5	4.5	-	1.5	-	0.5	177	0.25	-1.75	-	2	-	0.5	175	0.25	-2.25	1	1	1	1
2	1	1	2	11	5.0	5.0	0	0	0	0	0	0	0	0	0	0	0	0	0	0	0	0	0	0
2	1	1	2	10	5.0	5.0	0	0	0	0	0	0	0	0	0	0	0	0	0	0	0	0	0	0
2	1	1	1	10	5.0	5.0	0	0	0	0	0	0	0	0	0	0	0	0	0	0	0	0	0	0
2	1	1	2	10	5.0	5.0	0	0	0	0	0	0	0	0	0	0	0	0	0	0	0	0	0	0
2	1	1	2	10	4.7	4.7	-	2.25	0	0	0	0	-2.25	-	3	-	0.5	170	0.25	-3.25	1	1	2	2
2	1	1	1	10	5.1	5.1	0	0	0	0	0	0	0	0	0	0	0	0	0	0	0	0	0	0
2	1	1	2	10	5.1	5.0	0	0	0	0	0	0	0	0	0	0	0	0	0	0	0	0	0	0
2	1	1	2	10	4.6	4.6	+	2.5	-	7.25	3	3.625	-1.125	+	0.5	-	5.25	171	2.625	-2.125	1	1	1	1
2	1	1	1	10	4.8	4.7	-	0.5	-	0.5	145	0.25	-0.75	-	0.75	-	0.5	51	0.25	-1	1	1	1	1
2	1	1	2	10	4.9	4.9	-	1.5	0	0	0	0	-1.5	-	1	-	0.25	123	0.125	-1.125	1	1	1	1
2	1	1	2	10	5.0	4.8	-	0.75	0	0	0	0	-0.75	-	0.5	-	0.75	167	0.375	-0.875	1	1	1	1
2	1	1	1	10	4.5	4.7	-	2.5	-	1	86	0.5	-3	-	2	-	0.25	171	0.125	-2.125	1	2	1	2
2	1	1	2	11	4.6	4.6	-	2.75	-	0.5	2	0.25	-3	-	2.5	-	0.75	157	0.375	-2.875	1	2	1	2
2	1	1	2	10	4.0	4.0	-	8.25	-	2.75	178	1.375	-9.625	-	9.25	-	2.75	13	1.375	-10.625	1	3	3	3
2	1	1	2	10	5.0	4.8	-	0.25	0	0	0	0	-0.25	-	0.75	-	0.5	176	0.25	-1	1	0	1	1
2	1	1	2	10	4.8	4.8	-	1	-	0.25	61	0.125	-1.125	-	1	0	0	0	0	-1	1	1	1	1
2	1	1	2	11	5.0	5.0	0	0	0	0	0	0	0	0	0	0	0	0	0	0	0	0	0	0
2	1	1	1	11	5.0	5.0	0	0	0	0	0	0	0	0	0	0	0	0	0	0	0	0	0	0
2	1	1	2	10	5.1	5.1	0	0	0	0	0	0	0	0	0	0	0	0	0	0	0	0	0	0
2	1	1	2	10	4.8	4.5	-	2.25	-	0.75	13	0.375	-2.625	-	2.75	-	0.75	179	0.375	-3.125	1	1	2	2
2	1	1	2	10	5.0	5.0	0	0	0	0	0	0	0	0	0	0	0	0	0	0	0	0	0	0
2	1	1	1	10	4.5	4.5	-	0.75	-	0.5	176	0.25	-1	-	1	-	0.5	13	0.25	-1.25	1	1	1	1
2	1	1	1	11	5.0	5.0	0	0	0	0	0	0	0	0	0	0	0	0	0	0	0	0	0	0
2	1	1	1	10	4.4	4.4	-	3	-	0.25	12	0.125	-3.125	-	2.25	-	0.5	161	0.25	-2.5	1	2	1	2
2	1	1	1	10	4.5	4.8	-	1.25	-	0.25	92	0.125	-1.375	-	1	0	0	0	0	-1	1	1	1	1
2	1	1	2	10	4.4	4.2	-	3.5	-	1	4	0.5	-4	-	3.25	-	0.5	135	0.25	-3.5	1	2	2	2
2	1	1	1	10	5.0	5.0	0	0	0	0	0	0	0	0	0	0	0	0	0	0	0	0	0	0
2	1	1	1	10	4.9	4.8	-	1	-	0.25	108	0.125	-1.125	-	0.5	-	0.25	84	0.125	-0.625	1	1	1	1
2	1	1	1	11	4.5	4.9	-	1.5	-	0.25	90	0.125	-1.625	-	1.75	-	1.5	174	0.75	-2.5	1	1	1	1
2	1	1	1	11	4.5	4.6	-	2.25	-	1	95	0.5	-2.75	-	2.25	-	0.75	74	0.375	-2.625	1	1	1	1
2	1	1	1	10	4.9	4.8	+	0.25	-	0.75	1	0.375	-0.125	-	1	-	0.25	55	0.125	-1.125	1	0	1	1
2	1	1	1	10	5.0	4.9	-	1.25	-	1	177	0.5	-1.75	-	2.25	-	0.25	84	0.125	-2.375	1	1	1	1
2	1	1	1	10	5.1	5.1	0	0	0	0	0	0	0	0	0	0	0	0	0	0	0	0	0	0
2	1	1	1	10	5.0	5.0	0	0	0	0	0	0	0	0	0	0	0	0	0	0	0	0	0	0
2	1	1	1	11	5.0	5.0	0	0	0	0	0	0	0	0	0	0	0	0	0	0	0	0	0	0
2	1	1	1	11	4.8	4.8	-	2.25	-	0.5	179	0.25	-2.5	-	1.5	-	0.75	3	0.375	-1.875	1	1	1	1
2	1	1	1	11	5.1	5.0	0	0	0	0	0	0	0	0	0	0	0	0	0	0	0	0	0	0
2	1	1	2	10	4.8	4.7	-	2	-	0.25	36	0.125	-2.125	-	5.25	0	0	0	0	-5.25	1	1	2	2
2	1	1	2	10	5.0	5.0	0	0	0	0	0	0	0	0	0	0	0	0	0	0	0	0	0	0
2	1	1	2	10	4.0	4.0	-	3.75	-	2	178	1	-4.75	-	3.75	-	2	176	1	-4.75	1	2	2	2
2	1	1	2	11	4.1	4.3	-	3	-	0.25	162	0.125	-3.125	-	3	-	0.25	180	0.125	-3.125	1	2	2	2
2	1	1	2	11	5.0	5.0	0	0	0	0	0	0	0	0	0	0	0	0	0	0	0	0	0	0
2	1	1	1	10	4.6	4.6	-	2	-	1.25	172	0.625	-2.625	-	2.25	-	0.5	28	0.25	-2.5	1	1	1	1
2	1	1	1	10	5.0	5.0	0	0	0	0	0	0	0	0	0	0	0	0	0	0	0	0	0	0
2	1	1	2	10	5.0	5.0	0	0	0	0	0	0	0	0	0	0	0	0	0	0	0	0	0	0
2	1	1	2	10	5.0	4.9	-	1.25	-	0.25	98	0.125	-1.375	0	0	0	0	0	0	0	0	1	0	1
2	1	1	1	11	4.9	4.9	-	3.25	-	0.5	77	0.25	-3.5	-	3.25	-	0.25	119	0.125	-3.375	1	2	2	2
2	1	1	2	10	5.0	5.0	0	0	0	0	0	0	0	0	0	0	0	0	0	0	0	0	0	0
2	1	1	1	11	5.0	5.0	0	0	0	0	0	0	0	0	0	0	0	0	0	0	0	0	0	0
2	1	1	1	10	5.0	5.0	0	0	0	0	0	0	0	0	0	0	0	0	0	0	0	0	0	0
2	1	1	2	10	4.7	4.9	-	1.25	-	0.25	26	0.125	-1.375	-	0.25	-	1.25	163	0.625	-0.875	1	1	1	1
2	1	1	2	10	5.0	5.0	0	0	0	0	0	0	0	0	0	0	0	0	0	0	0	0	0	0
2	1	1	1	10	4.8	4.8	-	1	-	0.5	31	0.25	-1.25	-	1.75	-	1.5	107	0.75	-2.5	1	1	1	1
2	1	1	2	10	5.0	5.0	0	0	0	0	0	0	0	0	0	0	0	0	0	0	0	0	0	0
2	1	1	2	11	5.0	5.0	0	0	0	0	0	0	0	0	0	0	0	0	0	0	0	0	0	0
2	1	1	1	11	4.4	4.5	-	2	-	2	152	1	-3	-	3.5	-	1	169	0.5	-4	1	2	2	2
2	1	1	1	11	4.9	4.7	-	0.75	-	0.5	175	0.25	-1	-	1.75	0	0	0	0	-1.75	1	1	1	1
2	1	1	2	10	5.0	5.0	0	0	0	0	0	0	0	0	0	0	0	0	0	0	0	0	0	0
2	1	1	1	10	5.0	5.0	0	0	0	0	0	0	0	0	0	0	0	0	0	0	0	0	0	0
2	1	1	1	10	4.8	4.9	-	1.75	-	0.75	134	0.375	-2.125	-	0.5	-	0.25	89	0.125	-0.625	1	1	1	1
2	1	1	2	10	4.6	4.9	-	1.5	-	1	178	0.5	-2	-	2.75	-	1	11	0.5	-3.25	1	1	2	2
2	1	1	2	10	4.9	5.0	-	1.5	-	1.25	36	0.625	-2.125	-	1.5	-	0.5	17	0.25	-1.75	1	1	1	1
2	1	1	2	10	5.1	5.1	0	0	0	0	0	0	0	0	0	0	0	0	0	0	0	0	0	0
2	1	1	1	10	5.0	5.0	0	0	0	0	0	0	0	0	0	0	0	0	0	0	0	0	0	0
2	1	1	1	11	4.4	4.7	-	1.5	-	0.75	158	0.375	-1.875	-	1.5	-	0.5	171	0.25	-1.75	1	1	1	1
2	1	1	1	11	5.1	5.0	0	0	0	0	0	0	0	0	0	0	0	0	0	0	0	0	0	0
2	1	1	1	11	5.0	5.0	0	0	0	0	0	0	0	0	0	0	0	0	0	0	0	0	0	0
2	1	1	2	10	5.0	4.8	0	0	-	0.25	176	0.125	-0.125	+	0.25	-	0.5	155	0.25	0	0	0	0	0
2	1	1	2	10	5.0	5.0	0	0	0	0	0	0	0	0	0	0	0	0	0	0	0	0	0	0
2	1	1	1	10	5.0	5.0	0	0	0	0	0	0	0	0	0	0	0	0	0	0	0	0	0	0
2	1	1	2	11	4.8	4.8	-	2.5	-	1.5	6	0.75	-3.25	-	2.75	-	1.75	168	0.875	-3.625	1	2	2	2
2	1	1	2	11	5.0	5.0	0	0	0	0	0	0	0	0	0	0	0	0	0	0	0	0	0	0
2	1	1	2	10	5.0	5.0	-	2.25	0	0	0	0	-2.25	-	2.25	-	0.5	158	0.25	-2.5	0	1	1	1
2	1	1	1	10	4.8	5.0	-	0.75	0	0	0	0	-0.75	0	0	-	0.25	177	0.125	-0.125	1	1	0	1
2	1	1	2	10	4.6	4.6	-	3	-	0.5	127	0.25	-3.25	-	3.75	0	0	0	0	-3.75	1	2	2	2
2	1	1	1	10	5.0	5.0	0	0	0	0	0	0	0	0	0	0	0	0	0	0	0	0	0	0
2	1	1	1	11	5.0	5.0	0	0	0	0	0	0	0	0	0	0	0	0	0	0	0	0	0	0
2	1	1	1	10	5.0	5.0	0	0	0	0	0	0	0	0	0	0	0	0	0	0	0	0	0	0
2	1	1	1	11	4.6	4.6	-	2	-	0.25	159	0.125	-2.125	-	2	-	0.25	170	0.125	-2.125	1	1	1	1
2	1	1	2	11	4.6	4.5	-	2.75	-	1.5	14	0.75	-3.5	-	3.25	-	1.25	172	0.625	-3.875	1	2	2	2
2	1	1	1	11	4.7	4.5	-	2	-	0.5	24	0.25	-2.25	-	1.75	-	0.75	6	0.375	-2.125	1	1	1	1
2	1	1	1	11	4.4	5.0	-	0.25	-	0.5	170	0.25	-0.5	-	2.25	0	0	0	0	-2.25	1	1	1	1
2	1	1	1	10	5.0	5.0	0	0	0	0	0	0	0	0	0	0	0	0	0	0	0	0	0	0
2	1	1	2	10	5.0	5.0	0	0	0	0	0	0	0	0	0	0	0	0	0	0	0	0	0	0
2	1	1	1	11	5.0	5.0	0	0	0	0	0	0	0	0	0	0	0	0	0	0	0	0	0	0
2	1	1	1	10	5.0	5.0	0	0	0	0	0	0	0	0	0	0	0	0	0	0	0	0	0	0
2	1	1	2	10	4.9	4.7	-	1.5	-	0.75	164	0.375	-1.875	-	0.25	-	0.75	180	0.375	-0.625	1	1	1	1
2	1	1	1	10	4.9	4.9	-	2.5	-	0.25	125	0.125	-2.625	-	2	-	0.75	165	0.375	-2.375	1	1	1	1
2	1	1	2	10	5.0	5.0	0	0	0	0	0	0	0	0	0	0	0	0	0	0	0	0	0	0
2	1	1	2	11	5.0	4.8	-	2	0	0	0	0	-2	-	0.5	-	0.5	172	0.25	-0.75	1	1	1	1
2	1	1	2	11	5.0	5.0	0	0	0	0	0	0	0	0	0	0	0	0	0	0	0	0	0	0
2	1	1	2	10	5.0	5.0	0	0	0	0	0	0	0	0	0	0	0	0	0	0	0	0	0	0
2	1	1	2	10	5.0	5.0	0	0	0	0	0	0	0	0	0	0	0	0	0	0	0	0	0	0
2	1	1	2	10	5.0	5.0	0	0	0	0	0	0	0	0	0	0	0	0	0	0	0	0	0	0
2	1	1	2	11	5.0	5.0	0	0	0	0	0	0	0	0	0	0	0	0	0	0	0	0	0	0
2	1	1	2	11	4.9	4.9	-	1	-	0.25	77	0.125	-1.125	-	1	0	0	0	0	-1	1	1	1	1
2	1	1	2	11	4.9	4.9	-	2	-	0.25	36	0.125	-2.125	-	1.75	-	0.75	161	0.375	-2.125	1	1	1	1
2	1	1	1	10	5.0	5.0	0	0	0	0	0	0	0	0	0	0	0	0	0	0	0	0	0	0
2	1	1	1	10	4.8	4.8	-	1	-	0.25	127	0.125	-1.125	-	1	0	0	0	0	-1	1	1	1	1
2	1	1	1	10	5.0	4.9	-	0.75	-	0.25	82	0.125	-0.875	-	0.5	-	0.5	57	0.25	-0.75	1	1	1	1
2	1	1	1	11	4.8	4.8	+	1	-	3	175	1.5	-0.5	+	0.75	-	2.5	8	1.25	-0.5	1	1	1	1
2	1	1	2	10	5.0	5.0	0	0	0	0	0	0	0	0	0	0	0	0	0	0	0	0	0	0
2	1	1	1	10	5.0	5.0	0	0	0	0	0	0	0	0	0	0	0	0	0	0	0	0	0	0
2	1	1	1	10	4.7	4.7	-	1.75	-	0.25	54	0.125	-1.875	-	2	-	0.25	164	0.125	-2.125	1	1	1	1
2	1	1	1	11	4.7	4.7	-	0.75	0	0	0	0	-0.75	-	0.75	0	0	0	0	-0.75	1	1	1	1
2	1	1	2	11	5.0	5.0	0	0	0	0	0	0	0	0	0	0	0	0	0	0	0	0	0	0
2	1	1	1	12	5.0	5.0	0	0	0	0	0	0	0	0	0	0	0	0	0	0	0	0	0	0
2	1	1	2	10	5.0	5.0	0	0	0	0	0	0	0	0	0	0	0	0	0	0	0	0	0	0
2	1	1	2	10	5.0	5.0	0	0	0	0	0	0	0	0	0	0	0	0	0	0	0	0	0	0
2	1	1	1	10	5.0	5.0	0	0	0	0	0	0	0	0	0	0	0	0	0	0	0	0	0	0
2	1	1	1	10	5.1	5.0	0	0	0	0	0	0	0	0	0	0	0	0	0	0	0	0	0	0
2	1	1	2	11	4.5	4.5	-	3	0	0	0	0	-3	-	2.5	0	0	0	0	-2.5	1	2	1	2
2	1	1	1	11	5.0	5.0	0	0	0	0	0	0	0	0	0	0	0	0	0	0	0	0	0	0
2	1	1	1	10	5.0	5.0	0	0	0	0	0	0	0	0	0	0	0	0	0	0	0	0	0	0
2	1	1	2	10	5.0	5.0	0	0	0	0	0	0	0	0	0	0	0	0	0	0	0	0	0	0
2	1	1	2	10	5.0	5.0	0	0	0	0	0	0	0	0	0	0	0	0	0	0	0	0	0	0
2	1	1	2	10	4.9	4.8	-	1.25	-	0.25	97	0.125	-1.375	-	1.5	-	0.25	66	0.125	-1.625	1	1	1	1
2	1	1	2	10	4.4	4.6	-	5.25	-	0.25	120	0.125	-5.375	-	2.75	0	0	0	0	-2.75	1	2	1	2
2	1	1	1	11	5.1	5.1	0	0	0	0	0	0	0	0	0	0	0	0	0	0	0	0	0	0
2	1	1	1	10	4.8	4.9	-	3.5	-	1.5	176	0.75	-4.25	-	2.5	-	0.75	163	0.375	-2.875	1	2	1	2
2	1	1	1	10	5.0	5.0	0	0	0	0	0	0	0	0	0	0	0	0	0	0	0	0	0	0
2	1	1	2	10	4.7	4.7	-	3.75	-	2.5	8	1.25	-5	-	3.25	-	2.25	172	1.125	-4.375	1	2	2	2
2	1	1	1	10	4.8	4.8	-	1	0	0	0	0	-1	-	0.75	-	0.5	42	0.25	-1	1	1	1	1
2	1	1	1	11	4.9	4.9	-	4	-	0.25	171	0.125	-4.125	-	4.25	-	0.5	156	0.25	-4.5	1	2	2	2
2	1	1	2	11	4.7	4.7	-	1.5	0	0	0	0	-1.5	-	1.75	0	0	0	0	-1.75	1	1	1	1
2	1	1	2	10	4.6	4.6	-	2	-	0.25	115	0.125	-2.125	-	1.75	-	0.25	56	0.125	-1.875	1	1	1	1
2	1	1	1	10	5.0	5.0	0	0	0	0	0	0	0	0	0	0	0	0	0	0	0	0	0	0
2	1	1	1	10	5.0	5.0	0	0	0	0	0	0	0	0	0	0	0	0	0	0	0	0	0	0
2	1	1	1	10	5.0	5.0	0	0	0	0	0	0	0	0	0	0	0	0	0	0	0	0	0	0
2	1	1	2	11	4.9	4.8	-	1.75	-	1.25	3	0.625	-2.375	-	2.25	-	1.25	163	0.625	-2.875	1	1	1	1
2	1	1	2	11	4.0	4.0	-	2.25	-	0.5	127	0.25	-2.5	-	2.75	0	0	0	0	-2.75	1	1	1	1
2	1	1	1	10	5.0	5.0	0	0	0	0	0	0	0	0	0	0	0	0	0	0	0	0	0	0
2	1	1	1	10	5.0	5.0	0	0	0	0	0	0	0	0	0	0	0	0	0	0	0	0	0	0
2	1	1	1	10	4.8	4.8	-	1.25	-	1.25	17	0.625	-1.875	-	0.25	-	0.5	12	0.25	-0.5	1	1	1	1
2	1	1	2	10	5.0	5.0	0	0	0	0	0	0	0	0	0	0	0	0	0	0	0	0	0	0
2	1	1	1	10	4.8	4.9	-	1.5	0	0	0	0	-1.5	-	1.25	-	0.5	13	0.25	-1.5	1	1	1	1
2	1	1	2	10	5.0	5.0	0	0	0	0	0	0	0	0	0	0	0	0	0	0	0	0	0	0
2	1	1	1	11	4.7	4.9	-	2	-	0.5	27	0.25	-2.25	-	1	-	0.25	166	0.125	-1.125	1	1	1	1
2	1	1	1	11	5.0	5.0	0	0	0	0	0	0	0	0	0	0	0	0	0	0	0	0	0	0
2	1	1	2	11	4.0	4.0	-	7.75	-	0.75	23	0.375	-8.125	-	8.25	-	0.25	2	0.125	-8.375	1	3	3	3
2	1	1	2	10	5.0	5.0	0	0	0	0	0	0	0	0	0	0	0	0	0	0	0	0	0	0
2	1	1	1	10	4.3	4.9	-	2	0	0	0	0	-2	-	1.5	-	0.75	16	0.375	-1.875	1	1	1	1
2	1	1	2	10	4.7	4.7	-	1.25	-	0.25	1	0.125	-1.375	-	1	-	0.25	133	0.125	-1.125	1	1	1	1
2	1	1	2	10	4.9	4.9	-	1.5	-	1	177	0.5	-2	-	1.5	-	0.75	27	0.375	-1.875	1	1	1	1
2	1	1	1	11	5.0	5.0	0	0	0	0	0	0	0	0	0	0	0	0	0	0	0	0	0	0
2	1	1	1	11	5.0	5.0	0	0	0	0	0	0	0	0	0	0	0	0	0	0	0	0	0	0
2	1	1	2	10	5.0	4.9	+	0.5	-	1.25	168	0.625	-0.125	+	0.25	+	0.25	83	0.125	0.375	0	0	0	0
2	1	1	2	10	4.7	4.3	-	3	-	0.75	3	0.375	-3.375	-	3.25	-	0.75	165	0.375	-3.625	1	2	2	2
2	1	1	2	10	5.0	5.0	0	0	0	0	0	0	0	0	0	0	0	0	0	0	0	0	0	0
2	1	1	2	10	4.6	4.4	-	0.75	-	0.75	11	0.375	-1.125	-	1	-	0.25	166	0.125	-1.125	1	1	1	1
2	1	1	2	10	5.0	5.0	0	0	0	0	0	0	0	0	0	0	0	0	0	0	0	0	0	0
2	1	1	2	10	4.4	4.6	-	2.25	-	0.25	14	0.125	-2.375	-	2	-	0.75	170	0.375	-2.375	1	1	1	1
2	1	1	2	11	5.0	5.0	0	0	0	0	0	0	0	0	0	0	0	0	0	0	0	0	0	0
2	1	1	2	11	5.0	5.0	0	0	0	0	0	0	0	0	0	0	0	0	0	0	0	0	0	0
2	1	1	1	10	5.0	5.0	0	0	0	0	0	0	0	0	0	0	0	0	0	0	0	0	0	0
2	1	1	2	10	4.7	4.8	-	1	-	0.5	126	0.25	-1.25	-	1	0	0	0	0	-1	1	1	1	1
2	1	1	2	9	5.0	5.0	0	0	0	0	0	0	0	0	0	0	0	0	0	0	0	0	0	0
2	1	1	1	9	5.0	5.0	0	0	0	0	0	0	0	0	0	0	0	0	0	0	0	0	0	0
2	1	1	2	9	4.8	4.6	-	5.25	0	0	0	0	-5.25	-	1.75	0	0	0	0	-1.75	1	2	1	2
2	1	1	2	10	5.0	5.0	0	0	0	0	0	0	0	0	0	0	0	0	0	0	0	0	0	0
2	1	1	2	10	5.0	5.0	0	0	0	0	0	0	0	0	0	0	0	0	0	0	0	0	0	0
2	1	1	2	9	5.0	5.0	0	0	0	0	0	0	0	0	0	0	0	0	0	0	0	0	0	0
2	1	1	1	9	5.0	5.0	0	0	0	0	0	0	0	0	0	0	0	0	0	0	0	0	0	0
2	1	1	1	9	4.3	4.3	-	2	-	0.5	165	0.25	-2.25	-	2	-	0.25	7	0.125	-2.125	1	1	1	1
2	1	1	2	9	5.0	5.0	0	0	0	0	0	0	0	0	0	0	0	0	0	0	0	0	0	0
2	1	1	2	9	5.0	5.0	0	0	0	0	0	0	0	0	0	0	0	0	0	0	0	0	0	0
2	1	1	2	10	4.7	4.6	-	2.75	0	0	0	0	-2.75	-	2.25	-	0.25	74	0.125	-2.375	1	1	1	1
2	1	1	2	9	4.6	4.6	-	1	-	0.25	43	0.125	-1.125	-	0.75	0	0	0	0	-0.75	1	1	1	1
2	1	1	1	10	5.0	5.0	0	0	0	0	0	0	0	0	0	0	0	0	0	0	0	0	0	0
2	1	1	1	10	5.0	5.0	0	0	0	0	0	0	0	0	0	0	0	0	0	0	0	0	0	0
2	1	1	2	9	5.0	5.0	-	1.5	-	1.75	85	0.875	-2.375	0	0	-	0.25	136	0.125	-0.125	0	1	0	1
2	1	1	1	10	5.0	5.0	0	0	0	0	0	0	0	0	0	0	0	0	0	0	0	0	0	0
2	1	1	2	10	4.7	4.9	-	1.25	-	0.75	5	0.375	-1.625	-	0.75	-	0.75	169	0.375	-1.125	1	1	1	1
2	1	1	2	10	5.0	5.0	0	0	0	0	0	0	0	0	0	0	0	0	0	0	0	0	0	0
2	1	1	1	10	4.7	4.7	-	1	0	0	0	0	-1	-	1	0	0	0	0	-1	1	1	1	1
2	1	1	2	9	5.0	5.0	0	0	0	0	0	0	0	0	0	0	0	0	0	0	0	0	0	0
2	1	1	1	9	4.5	4.5	-	4.25	-	0.5	5	0.25	-4.5	-	3.75	-	0.25	162	0.125	-3.875	1	2	2	2
2	1	1	1	10	5.0	5.0	0	0	0	0	0	0	0	0	0	0	0	0	0	0	0	0	0	0
2	1	1	2	9	4.0	4.0	-	9	-	3.25	2	1.625	-10.625	-	3.75	-	0.5	178	0.25	-4	1	3	2	3
2	1	1	2	9	4.7	4.1	+	2	+	1.75	29	0.875	2.875	+	2	+	2	156	1	3	0	0	0	0
2	1	1	1	9	4.6	4.9	-	1.25	-	1.25	149	0.625	-1.875	-	2	-	1	12	0.5	-2.5	1	1	1	1
2	1	1	1	10	5.0	5.0	-	0.25	-	0.25	172	0.125	-0.375	0	0	+	0.25	80	0.125	0.125	0	0	0	0
2	1	1	1	9	5.0	5.0	0	0	0	0	0	0	0	0	0	0	0	0	0	0	0	0	0	0
2	1	1	1	10	5.0	5.0	0	0	0	0	0	0	0	0	0	0	0	0	0	0	0	0	0	0
2	1	1	2	9	4.7	4.8	+	0.75	+	3.25	94	1.625	2.375	+	1.75	+	2	83	1	2.75	0	0	0	0
2	1	1	1	10	5.0	5.0	0	0	0	0	0	0	0	0	0	0	0	0	0	0	0	0	0	0
2	1	1	2	9	5.0	5.0	0	0	0	0	0	0	0	0	0	0	0	0	0	0	0	0	0	0
2	1	1	1	9	5.0	5.0	0	0	0	0	0	0	0	0	0	0	0	0	0	0	0	0	0	0
2	1	1	2	10	5.0	5.0	0	0	0	0	0	0	0	0	0	0	0	0	0	0	0	0	0	0
2	1	1	1	9	4.7	4.7	-	1.75	-	0.5	15	0.25	-2	-	1.5	-	0.25	160	0.125	-1.625	1	1	1	1
2	1	1	1	9	5.0	5.0	0	0	0	0	0	0	0	0	0	0	0	0	0	0	0	0	0	0
2	1	1	2	9	5.0	5.0	0	0	0	0	0	0	0	0	0	0	0	0	0	0	0	0	0	0
2	1	1	2	9	5.0	5.0	0	0	0	0	0	0	0	0	0	0	0	0	0	0	0	0	0	0
2	1	1	1	9	5.0	4.6	-	1.5	-	0.25	116	0.125	-1.625	-	1.25	-	0.5	12	0.25	-1.5	1	1	1	1
2	1	1	1	9	5.0	4.8	-	0.25	0	0	0	0	-0.25	-	0.25	-	0.5	141	0.25	-0.5	1	0	1	1
2	1	1	1	9	5.0	5.0	0	0	0	0	0	0	0	0	0	0	0	0	0	0	0	0	0	0
2	1	1	1	10	5.0	5.0	0	0	0	0	0	0	0	0	0	0	0	0	0	0	0	0	0	0
2	1	1	2	9	4.9	4.9	-	3.5	-	0.25	19	0.125	-3.625	+	1.25	+	1	99	0.5	1.75	1	2	0	2
2	1	1	2	9	4.4	4.5	-	3.5	-	0.25	43	0.125	-3.625	-	3	-	1.25	157	0.625	-3.625	1	2	2	2
2	1	1	2	10	5.0	5.0	0	0	0	0	0	0	0	0	0	0	0	0	0	0	0	0	0	0
2	1	1	1	10	5.0	5.0	0	0	0	0	0	0	0	0	0	0	0	0	0	0	0	0	0	0
2	1	1	2	9	4.9	4.9	-	1	-	0.75	178	0.375	-1.375	-	0.25	-	1.25	169	0.625	-0.875	1	1	1	1
2	1	1	1	9	5.0	5.0	0	0	0	0	0	0	0	0	0	0	0	0	0	0	0	0	0	0
2	1	1	2	9	4.6	4.8	-	2.75	-	0.5	178	0.25	-3	-	3	-	0.75	8	0.375	-3.375	1	2	2	2
2	1	1	2	10	5.0	5.0	0	0	0	0	0	0	0	0	0	0	0	0	0	0	0	0	0	0
2	1	1	2	10	5.0	5.0	0	0	0	0	0	0	0	0	0	0	0	0	0	0	0	0	0	0
2	1	1	1	10	5.0	5.0	0	0	0	0	0	0	0	0	0	0	0	0	0	0	0	0	0	0
2	1	1	2	9	4.8	4.8	-	1	-	0.5	6	0.25	-1.25	-	1	-	0.5	161	0.25	-1.25	1	1	1	1
2	1	1	1	9	5.1	5.0	0	0	0	0	0	0	0	0	0	0	0	0	0	0	0	0	0	0
2	1	1	1	10	5.0	5.0	0	0	0	0	0	0	0	0	0	0	0	0	0	0	0	0	0	0
2	1	1	1	9	4.9	4.8	+	1.75	0	0	90	0	1.75	+	2.25	0	0	90	0	2.25	0	0	0	0
2	1	1	1	10	5.0	5.0	0	0	0	0	0	0	0	0	0	0	0	0	0	0	0	0	0	0
2	1	1	1	9	5.0	5.0	0	0	0	0	0	0	0	0	0	0	0	0	0	0	0	0	0	0
2	1	1	2	10	5.0	5.0	0	0	0	0	0	0	0	0	0	0	0	0	0	0	0	0	0	0
2	1	1	2	10	5.0	5.0	0	0	0	0	0	0	0	0	0	0	0	0	0	0	0	0	0	0
2	1	1	2	9	4.5	4.8	-	1.5	-	0.5	87	0.25	-1.75	-	0.5	-	1.5	16	0.75	-1.25	1	1	1	1
2	1	1	2	10	5.0	5.0	0	0	0	0	0	0	0	0	0	0	0	0	0	0	0	0	0	0
2	1	1	2	10	5.0	5.0	0	0	0	0	0	0	0	0	0	0	0	0	0	0	0	0	0	0
2	1	1	1	9	4.8	4.9	-	1	-	0.25	12	0.125	-1.125	-	0.5	-	0.5	1	0.25	-0.75	1	1	1	1
2	1	1	2	9	5.0	5.0	0	0	0	0	0	0	0	0	0	0	0	0	0	0	0	0	0	0
2	1	1	1	10	5.0	5.0	0	0	0	0	0	0	0	0	0	0	0	0	0	0	0	0	0	0
2	1	1	2	10	4.4	4.7	-	5.5	-	0.75	4	0.375	-5.875	-	6.25	-	0.25	174	0.125	-6.375	1	2	3	3
2	1	1	1	10	5.0	5.0	0	0	0	0	0	0	0	0	0	0	0	0	0	0	0	0	0	0
2	1	1	1	9	5.0	5.0	0	0	0	0	0	0	0	0	0	0	0	0	0	0	0	0	0	0
2	1	1	1	9	5.1	5.1	0	0	0	0	0	0	0	0	0	0	0	0	0	0	0	0	0	0
2	1	1	2	9	5.0	5.0	0	0	0	0	0	0	0	0	0	0	0	0	0	0	0	0	0	0
2	1	1	1	10	5.0	5.0	0	0	0	0	0	0	0	0	0	0	0	0	0	0	0	0	0	0
2	1	1	1	10	5.0	5.0	0	0	0	0	0	0	0	0	0	0	0	0	0	0	0	0	0	0
2	1	1	1	10	4.9	4.7	-	0.5	-	2.25	8	1.125	-1.625	+	0.5	-	3	166	1.5	-1	1	1	1	1
2	1	1	1	10	4.7	4.8	-	0.5	-	0.5	179	0.25	-0.75	-	0.75	-	0.25	148	0.125	-0.875	1	1	1	1
2	1	1	1	9	5.0	5.0	0	0	0	0	0	0	0	0	0	0	0	0	0	0	0	0	0	0
2	1	1	1	9	5.0	5.0	0	0	0	0	0	0	0	0	0	0	0	0	0	0	0	0	0	0
2	1	1	1	9	5.0	5.0	0	0	0	0	0	0	0	0	0	0	0	0	0	0	0	0	0	0
2	1	1	1	9	5.0	5.0	0	0	0	0	0	0	0	0	0	0	0	0	0	0	0	0	0	0
2	1	1	1	9	5.0	5.0	0	0	0	0	0	0	0	0	0	0	0	0	0	0	0	0	0	0
2	1	1	1	9	4.7	4.7	-	1.75	0	0	0	0	-1.75	-	2	0	0	0	0	-2	1	1	1	1
2	1	1	1	10	5.0	5.0	0	0	0	0	0	0	0	0	0	0	0	0	0	0	0	0	0	0
2	1	1	1	10	4.4	5.0	-	2	0	0	0	0	-2	-	0.5	-	0.75	10	0.375	-0.875	1	1	1	1
2	1	1	1	9	4.8	4.8	-	0.25	-	0.75	86	0.375	-0.625	-	0.25	-	0.5	83	0.25	-0.5	1	1	1	1
2	1	1	2	10	4.9	4.9	+	0.25	0	0	90	0	0.25	-	0.25	-	1.75	6	0.875	-1.125	1	0	1	1
2	1	1	2	9	5.0	5.0	0	0	0	0	0	0	0	0	0	0	0	0	0	0	0	0	0	0
2	1	1	2	9	4.6	4.5	-	4.25	-	0.5	1	0.25	-4.5	-	4	-	0.5	167	0.25	-4.25	1	2	2	2
2	1	1	2	9	4.7	4.5	-	2	-	0.5	98	0.25	-2.25	-	2.5	-	1	80	0.5	-3	1	1	2	2
2	1	1	2	9	5.0	5.0	0	0	0	0	0	0	0	0	0	0	0	0	0	0	0	0	0	0
2	1	1	1	9	5.0	5.0	0	0	0	0	0	0	0	0	0	0	0	0	0	0	0	0	0	0
2	1	1	2	9	5.0	5.0	0	0	0	0	0	0	0	0	0	0	0	0	0	0	0	0	0	0
2	1	1	1	10	5.0	5.0	0	0	0	0	0	0	0	0	0	0	0	0	0	0	0	0	0	0
2	1	1	1	9	4.6	4.6	-	2.75	-	1.25	170	0.625	-3.375	-	1.25	-	1.25	11	0.625	-1.875	1	2	1	2
2	1	1	2	10	5.0	5.0	0	0	0	0	0	0	0	0	0	0	0	0	0	0	0	0	0	0
2	1	1	1	10	5.0	5.0	0	0	0	0	0	0	0	0	0	0	0	0	0	0	0	0	0	0
2	1	1	2	9	5.0	4.9	-	2	0	0	0	0	-2	-	2.25	-	0.25	150	0.125	-2.375	1	1	1	1
2	1	1	2	9	5.0	5.0	0	0	0	0	0	0	0	0	0	0	0	0	0	0	0	0	0	0
2	1	1	1	9	5.0	5.0	0	0	0	0	0	0	0	0	0	0	0	0	0	0	0	0	0	0
2	1	1	2	9	5.0	5.0	0	0	0	0	0	0	0	0	0	0	0	0	0	0	0	0	0	0
2	1	1	2	9	5.0	5.0	0	0	0	0	0	0	0	0	0	0	0	0	0	0	0	0	0	0
2	1	1	1	10	5.0	5.0	0	0	0	0	0	0	0	0	0	0	0	0	0	0	0	0	0	0
2	1	1	2	10	5.0	5.0	0	0	0	0	0	0	0	0	0	0	0	0	0	0	0	0	0	0
2	1	1	1	9	4.8	4.8	-	2	-	0.5	15	0.25	-2.25	-	1.5	-	0.75	167	0.375	-1.875	1	1	1	1
2	1	1	2	9	5.0	5.0	0	0	0	0	0	0	0	0	0	0	0	0	0	0	0	0	0	0
2	1	1	2	9	5.0	5.0	0	0	0	0	0	0	0	0	0	0	0	0	0	0	0	0	0	0
2	1	1	1	9	5.0	5.0	0	0	0	0	0	0	0	0	0	0	0	0	0	0	0	0	0	0
2	1	1	2	9	5.0	5.0	0	0	0	0	0	0	0	0	0	0	0	0	0	0	0	0	0	0
2	1	1	1	9	5.0	5.0	0	0	0	0	0	0	0	0	0	0	0	0	0	0	0	0	0	0
2	1	1	1	9	5.0	5.0	0	0	0	0	0	0	0	0	0	0	0	0	0	0	0	0	0	0
2	1	1	2	9	5.0	5.0	0	0	0	0	0	0	0	0	0	0	0	0	0	0	0	0	0	0
2	1	1	2	9	4.7	4.7	-	2	0	0	0	0	-2	-	0.5	-	0.5	158	0.25	-0.75	1	1	1	1
2	1	1	2	10	5.0	5.0	0	0	0	0	0	0	0	0	0	0	0	0	0	0	0	0	0	0
2	1	1	2	9	4.6	4.6	-	1	-	0.25	153	0.125	-1.125	-	1.25	-	0.5	135	0.25	-1.5	1	1	1	1
2	1	1	2	9	4.9	4.8	-	0.5	-	0.25	11	0.125	-0.625	-	1	-	0.25	146	0.125	-1.125	1	1	1	1
2	1	1	1	10	5.0	5.0	0	0	0	0	0	0	0	0	0	0	0	0	0	0	0	0	0	0
2	1	1	1	10	5.0	5.0	0	0	0	0	0	0	0	0	0	0	0	0	0	0	0	0	0	0
2	1	1	1	10	5.0	5.0	0	0	0	0	0	0	0	0	0	0	0	0	0	0	0	0	0	0
2	1	1	2	10	5.0	5.0	0	0	0	0	0	0	0	0	0	0	0	0	0	0	0	0	0	0
2	1	1	2	11	5.0	5.0	0	0	0	0	0	0	0	0	0	0	0	0	0	0	0	0	0	0
2	1	1	2	10	4.5	4.7	-	1.75	-	1	161	0.5	-2.25	-	1.25	-	1.25	8	0.625	-1.875	1	1	1	1
2	1	1	2	9	5.0	5.0	0	0	0	0	0	0	0	0	0	0	0	0	0	0	0	0	0	0
2	1	1	2	10	4.9	4.8	-	2	-	0.25	19	0.125	-2.125	-	1.5	-	0.75	160	0.375	-1.875	1	1	1	1
2	1	1	1	9	5.0	5.0	0	0	0	0	0	0	0	0	0	0	0	0	0	0	0	0	0	0
2	1	1	1	10	5.0	5.0	0	0	0	0	0	0	0	0	0	0	0	0	0	0	0	0	0	0
2	1	1	2	10	4.8	4.7	-	1.25	-	1.25	179	0.625	-1.875	-	0.75	-	1.25	174	0.625	-1.375	1	1	1	1
2	1	1	2	9	4.6	5.0	-	1.25	-	0.25	33	0.125	-1.375	-	0.5	-	0.5	178	0.25	-0.75	1	1	1	1
2	1	1	2	10	5.0	5.0	0	0	0	0	0	0	0	0	0	0	0	0	0	0	0	0	0	0
2	1	1	2	9	5.0	5.0	0	0	0	0	0	0	0	0	0	0	0	0	0	0	0	0	0	0
2	1	1	1	9	5.0	4.9	-	1	-	0.25	150	0.125	-1.125	-	1.5	-	0.25	82	0.125	-1.625	1	1	1	1
2	1	1	1	11	5.0	5.0	0	0	0	0	0	0	0	0	0	0	0	0	0	0	0	0	0	0
2	1	1	1	9	5.0	5.0	0	0	0	0	0	0	0	0	0	0	0	0	0	0	0	0	0	0
2	1	1	2	9	5.0	5.0	0	0	0	0	0	0	0	0	0	0	0	0	0	0	0	0	0	0
2	1	1	2	10	4.0	4.0	-	4	-	0.25	172	0.125	-4.125	-	3.75	-	1.5	171	0.75	-4.5	1	2	2	2
2	1	1	2	9	5.0	5.0	0	0	0	0	0	0	0	0	0	0	0	0	0	0	0	0	0	0
2	1	1	1	9	4.8	4.9	-	0.25	-	0.25	121	0.125	-0.375	-	0.5	0	0	0	0	-0.5	1	0	1	1
2	1	1	1	10	5.0	5.0	0	0	0	0	0	0	0	0	0	0	0	0	0	0	0	0	0	0
2	1	1	1	10	5.0	5.0	0	0	0	0	0	0	0	0	0	0	0	0	0	0	0	0	0	0
2	1	1	1	9	5.0	5.0	0	0	0	0	0	0	0	0	0	0	0	0	0	0	0	0	0	0
2	1	1	1	9	5.0	4.8	-	0.5	0	0	0	0	-0.5	0	0	+	0.75	86	0.375	0.375	0	1	0	1
2	1	1	1	9	5.0	5.0	0	0	0	0	0	0	0	0	0	0	0	0	0	0	0	0	0	0
2	1	1	2	9	5.0	5.0	0	0	0	0	0	0	0	0	0	0	0	0	0	0	0	0	0	0
2	1	1	1	10	4.8	4.9	+	0.25	0	0	90	0	0.25	+	0.25	-	0.25	87	0.125	0.125	0	0	0	0
2	1	1	1	9	5.0	5.0	0	0	0	0	0	0	0	0	0	0	0	0	0	0	0	0	0	0
2	1	1	2	9	5.0	5.0	0	0	0	0	0	0	0	0	0	0	0	0	0	0	0	0	0	0
2	1	1	2	9	4.7	4.5	-	1.75	0	0	0	0	-1.75	-	1.25	-	0.25	170	0.125	-1.375	1	1	1	1
2	1	1	1	10	4.8	5.0	-	0.5	-	0.25	124	0.125	-0.625	-	0.25	-	0.5	40	0.25	-0.5	1	1	1	1
2	1	1	1	9	5.0	5.0	0	0	0	0	0	0	0	0	0	0	0	0	0	0	0	0	0	0
2	1	1	2	9	4.8	4.8	-	1	-	0.25	157	0.125	-1.125	0	0	-	0.5	1	0.25	-0.25	1	1	0	1
2	1	1	2	10	5.0	5.0	0	0	0	0	0	0	0	0	0	0	0	0	0	0	0	0	0	0
2	1	1	1	9	5.0	5.0	0	0	0	0	0	0	0	0	0	0	0	0	0	0	0	0	0	0
2	1	1	1	9	5.0	5.0	0	0	0	0	0	0	0	0	0	0	0	0	0	0	0	0	0	0
2	1	1	2	10	4.3	4.3	-	2.25	-	0.25	146	0.125	-2.375	-	2.25	0	0	0	0	-2.25	1	1	1	1
2	1	1	1	9	5.0	5.0	0	0	0	0	0	0	0	0	0	0	0	0	0	0	0	0	0	0
2	1	1	2	10	5.0	5.0	0	0	0	0	0	0	0	0	0	0	0	0	0	0	0	0	0	0
2	1	1	1	10	4.8	4.1	-	0.5	-	0.25	30	0.125	-0.625	+	4.25	+	0.25	61	0.125	4.375	1	1	0	1
2	1	1	2	9	5.0	5.0	0	0	0	0	0	0	0	0	0	0	0	0	0	0	0	0	0	0
2	1	1	2	9	4.8	4.9	-	1	-	0.5	2	0.25	-1.25	-	0.25	-	0.5	173	0.25	-0.5	1	1	1	1
2	1	1	1	9	5.0	5.0	0	0	0	0	0	0	0	0	0	0	0	0	0	0	0	0	0	0
2	1	1	1	10	5.0	5.0	0	0	0	0	0	0	0	0	0	0	0	0	0	0	0	0	0	0
2	1	1	2	10	4.9	4.8	+	0.25	0	0	90	0	0.25	+	0.5	+	0.5	51	0.25	0.75	0	0	0	0
2	1	1	1	9	4.4	4.5	0	0	-	3	178	1.5	-1.5	+	0.5	-	4.5	177	2.25	-1.75	1	1	1	1
2	1	1	1	10	5.0	5.0	0	0	0	0	0	0	0	0	0	0	0	0	0	0	0	0	0	0
2	1	1	2	9	5.0	5.0	0	0	0	0	0	0	0	0	0	0	0	0	0	0	0	0	0	0
2	1	1	2	9	4.0	4.0	-	3.25	-	0.25	152	0.125	-3.375	-	3.25	-	0.25	8	0.125	-3.375	1	2	2	2
2	1	1	1	9	5.0	5.0	0	0	0	0	0	0	0	0	0	0	0	0	0	0	0	0	0	0
2	1	1	2	10	4.8	4.8	+	0.75	+	1.25	82	0.625	1.375	+	3	+	1.25	92	0.625	3.625	0	0	0	0
2	1	1	2	10	5.0	5.0	0	0	0	0	0	0	0	0	0	0	0	0	0	0	0	0	0	0
2	1	1	2	9	5.0	5.0	0	0	0	0	0	0	0	0	0	0	0	0	0	0	0	0	0	0
2	1	1	1	9	4.8	5.0	-	1	-	0.25	125	0.125	-1.125	-	0.5	0	0	0	0	-0.5	1	1	1	1
2	1	1	2	10	5.0	5.0	0	0	0	0	0	0	0	0	0	0	0	0	0	0	0	0	0	0
2	1	1	1	9	5.0	5.0	0	0	0	0	0	0	0	0	0	0	0	0	0	0	0	0	0	0
2	1	1	2	10	5.0	5.0	0	0	0	0	0	0	0	0	0	0	0	0	0	0	0	0	0	0
2	1	1	1	9	5.0	5.0	0	0	0	0	0	0	0	0	0	0	0	0	0	0	0	0	0	0
2	1	1	2	9	5.0	5.0	0	0	0	0	0	0	0	0	0	0	0	0	0	0	0	0	0	0
2	1	1	1	9	5.0	5.0	0	0	0	0	0	0	0	0	0	0	0	0	0	0	0	0	0	0
2	1	1	1	9	5.0	5.0	0	0	0	0	0	0	0	0	0	0	0	0	0	0	0	0	0	0
2	1	1	2	9	5.0	5.0	0	0	0	0	0	0	0	0	0	0	0	0	0	0	0	0	0	0
2	1	1	2	9	4.9	4.9	-	1.25	-	0.25	179	0.125	-1.375	+	0.25	-	1.25	171	0.625	-0.375	1	1	0	1
2	1	1	1	9	5.0	5.0	0	0	0	0	0	0	0	0	0	0	0	0	0	0	0	0	0	0
2	1	1	1	10	5.0	5.0	0	0	0	0	0	0	0	0	0	0	0	0	0	0	0	0	0	0
2	1	1	1	10	5.0	5.0	0	0	0	0	0	0	0	0	0	0	0	0	0	0	0	0	0	0
2	1	1	2	10	5.0	5.0	0	0	0	0	0	0	0	0	0	0	0	0	0	0	0	0	0	0
2	1	1	2	9	5.0	5.0	-	0.25	0	0	0	0	-0.25	-	0.25	-	0.25	159	0.125	-0.375	0	0	0	0
2	1	1	1	9	5.0	5.0	0	0	0	0	0	0	0	0	0	0	0	0	0	0	0	0	0	0
2	1	1	2	9	5.0	5.0	0	0	0	0	0	0	0	0	0	0	0	0	0	0	0	0	0	0
2	1	1	1	10	5.0	5.0	-	1.5	-	0.5	4	0.25	-1.75	-	1.25	-	0.75	174	0.375	-1.625	0	1	1	1
2	1	1	1	10	5.0	5.0	0	0	0	0	0	0	0	0	0	0	0	0	0	0	0	0	0	0
2	1	1	2	10	4.9	4.9	+	1	+	0.25	147	0.125	1.125	+	1	0	0	90	0	1	0	0	0	0
2	1	1	1	9	4.8	4.9	-	1	-	0.5	163	0.25	-1.25	-	0.5	-	0.75	7	0.375	-0.875	1	1	1	1
2	1	1	2	9	4.9	4.8	+	2	+	1.25	96	0.625	2.625	+	1.5	+	0.75	63	0.375	1.875	0	0	0	0
2	1	1	2	10	5.0	5.0	0	0	0	0	0	0	0	0	0	0	0	0	0	0	0	0	0	0
2	1	1	2	10	4.8	4.9	0	0	0	0	0	0	0	-	1.5	-	1	172	0.5	-2	1	0	1	1
2	1	1	1	9	5.0	4.6	-	0.25	+	1	83	0.5	0.25	-	0.75	-	0.25	174	0.125	-0.875	1	0	1	1
2	1	1	2	9	5.0	5.0	-	0.5	-	0.25	172	0.125	-0.625	-	0.25	-	1.25	14	0.625	-0.875	0	1	1	1
2	1	1	2	9	4.6	4.5	-	3.25	-	0.5	114	0.25	-3.5	-	4	0	0	0	0	-4	1	2	2	2
2	1	1	2	9	4.8	4.9	-	0.75	-	0.5	96	0.25	-1	-	1	-	0.5	50	0.25	-1.25	1	1	1	1
2	1	1	2	10	5.0	5.0	-	0.25	-	0.25	161	0.125	-0.375	-	0.25	0	0	0	0	-0.25	0	0	0	0
2	1	1	2	9	5.0	5.0	0	0	0	0	0	0	0	0	0	0	0	0	0	0	0	0	0	0
2	1	1	2	10	4.9	4.8	+	0.5	+	0.5	78	0.25	0.75	+	0.75	+	0.5	71	0.25	1	0	0	0	0
2	1	1	1	9	4.9	4.9	-	2.25	0	0	0	0	-2.25	-	2	-	0.25	76	0.125	-2.125	1	1	1	1
2	1	1	1	9	5.0	5.0	0	0	0	0	0	0	0	0	0	0	0	0	0	0	0	0	0	0
2	1	1	2	10	5.0	5.0	-	1.25	-	0.75	179	0.375	-1.625	-	1.25	-	0.75	163	0.375	-1.625	0	1	1	1
2	1	1	1	9	5.0	5.0	0	0	0	0	0	0	0	0	0	0	0	0	0	0	0	0	0	0
2	1	1	1	9	5.0	5.0	+	0.25	-	0.25	151	0.125	0.125	+	0.25	0	0	90	0	0.25	0	0	0	0
2	1	1	1	9	5.0	5.0	0	0	0	0	0	0	0	0	0	0	0	0	0	0	0	0	0	0
2	1	1	1	9	5.0	5.0	0	0	0	0	0	0	0	0	0	0	0	0	0	0	0	0	0	0
2	1	1	1	9	4.7	4.7	-	1	-	0.5	168	0.25	-1.25	-	1.75	-	0.75	13	0.375	-2.125	1	1	1	1
2	1	1	1	9	5.0	5.0	+	0.25	0	0	90	0	0.25	+	0.5	+	0.25	75	0.125	0.625	0	0	0	0
2	1	1	2	10	4.7	4.7	-	3.25	0	0	0	0	-3.25	-	2	-	0.25	8	0.125	-2.125	1	2	1	2
2	1	1	1	9	5.0	5.0	0	0	0	0	0	0	0	0	0	0	0	0	0	0	0	0	0	0
2	1	1	1	9	5.0	5.0	0	0	0	0	0	0	0	0	0	0	0	0	0	0	0	0	0	0
2	1	1	1	10	5.0	5.0	-	0.25	-	0.25	176	0.125	-0.375	0	0	-	0.25	162	0.125	-0.125	0	0	0	0
2	1	1	1	10	4.6	4.7	-	2	0	0	0	0	-2	-	1.5	-	0.25	163	0.125	-1.625	1	1	1	1
2	1	1	2	9	4.6	4.5	-	1.5	-	0.25	178	0.125	-1.625	-	1.75	-	0.5	17	0.25	-2	1	1	1	1
2	1	1	1	10	5.0	5.0	0	0	0	0	0	0	0	0	0	0	0	0	0	0	0	0	0	0
2	1	1	2	10	5.0	5.0	0	0	0	0	0	0	0	0	0	0	0	0	0	0	0	0	0	0
2	1	1	2	9	5.1	5.0	0	0	0	0	0	0	0	0	0	0	0	0	0	0	0	0	0	0
2	1	1	1	10	4.9	4.8	+	0.25	0	0	90	0	0.25	-	0.25	0	0	0	0	-0.25	0	0	0	0
2	1	1	2	9	4.7	4.9	-	0.5	-	0.5	7	0.25	-0.75	-	0.5	+	2.25	86	1.125	0.625	1	1	0	1
2	1	1	2	9	4.9	4.7	-	1	-	0.25	165	0.125	-1.125	0	0	-	0.75	170	0.375	-0.375	1	1	0	1
2	1	1	1	9	5.0	5.0	0	0	0	0	0	0	0	0	0	0	0	0	0	0	0	0	0	0
2	1	1	1	9	5.0	5.0	0	0	0	0	0	0	0	0	0	0	0	0	0	0	0	0	0	0
2	1	1	2	10	4.3	4.5	-	1.5	0	0	0	0	-1.5	-	1.25	0	0	0	0	-1.25	1	1	1	1
2	1	1	2	10	4.7	4.9	+	0.75	0	0	90	0	0.75	+	1	+	0.25	55	0.125	1.125	0	0	0	0
2	1	1	2	10	5.0	5.0	-	1.25	-	0.5	5	0.25	-1.5	-	0.75	-	0.25	26	0.125	-0.875	0	1	1	1
2	1	1	1	9	5.0	5.0	-	0.25	-	0.25	72	0.125	-0.375	+	0.25	+	0.25	70	0.125	0.375	0	0	0	0
2	1	1	2	10	5.1	5.1	0	0	0	0	0	0	0	0	0	0	0	0	0	0	0	0	0	0
2	1	1	1	11	5.0	5.0	+	0.5	+	0.25	99	0.125	0.625	+	0.25	+	0.5	76	0.25	0.5	0	0	0	0
2	1	1	2	10	4.9	4.8	+	0.5	-	1.25	71	0.625	-0.125	-	2.25	-	0.25	143	0.125	-2.375	1	0	1	1
2	1	1	1	9	4.8	4.9	-	0.75	-	0.25	12	0.125	-0.875	-	1.5	-	0.25	156	0.125	-1.625	1	1	1	1
2	1	1	2	9	5.0	5.0	-	0.25	-	0.25	6	0.125	-0.375	0	0	-	0.5	155	0.25	-0.25	0	0	0	0
2	1	1	1	9	5.0	5.0	0	0	0	0	0	0	0	0	0	0	0	0	0	0	0	0	0	0
2	1	1	1	10	5.0	5.0	-	1.25	0	0	0	0	-1.25	-	0.75	-	0.5	158	0.25	-1	0	1	1	1
2	1	1	2	10	5.0	5.0	0	0	0	0	0	0	0	0	0	0	0	0	0	0	0	0	0	0
2	1	1	1	9	4.4	4.7	-	3.25	0	0	0	0	-3.25	+	0.75	-	2.5	165	1.25	-0.5	1	2	1	2
2	1	1	1	10	5.0	5.0	0	0	0	0	0	0	0	0	0	0	0	0	0	0	0	0	0	0
2	1	1	2	10	4.4	4.2	-	2	-	0.5	143	0.25	-2.25	-	1.5	-	0.75	26	0.375	-1.875	1	1	1	1
2	1	1	2	10	4.9	4.9	-	2.25	-	1	170	0.5	-2.75	-	0.25	-	0.25	8	0.125	-0.375	1	1	0	1
2	1	1	1	10	5.1	5.1	0	0	0	0	0	0	0	0	0	0	0	0	0	0	0	0	0	0
2	1	1	2	9	5.0	5.0	0	0	0	0	0	0	0	0	0	0	0	0	0	0	0	0	0	0
2	1	1	1	10	5.0	5.0	0	0	0	0	0	0	0	0	0	0	0	0	0	0	0	0	0	0
2	1	1	1	9	5.1	5.1	0	0	0	0	0	0	0	0	0	0	0	0	0	0	0	0	0	0
2	1	1	1	10	5.0	5.0	0	0	0	0	0	0	0	0	0	0	0	0	0	0	0	0	0	0
2	1	1	2	9	5.0	5.0	0	0	0	0	0	0	0	0	0	0	0	0	0	0	0	0	0	0
2	1	1	2	9	5.0	5.0	0	0	0	0	0	0	0	0	0	0	0	0	0	0	0	0	0	0
2	1	1	1	10	5.0	5.0	0	0	0	0	0	0	0	0	0	0	0	0	0	0	0	0	0	0
2	1	1	2	10	4.4	4.3	-	3	-	0.5	3	0.25	-3.25	-	2.5	-	0.5	162	0.25	-2.75	1	2	1	2
2	1	1	1	9	5.0	5.0	0	0	0	0	0	0	0	0	0	0	0	0	0	0	0	0	0	0
2	1	1	1	10	5.0	5.0	0	0	0	0	0	0	0	0	0	0	0	0	0	0	0	0	0	0
2	1	1	2	11	4.7	4.9	-	1.25	0	0	0	0	-1.25	-	1	-	0.25	10	0.125	-1.125	1	1	1	1
2	1	1	2	10	4.8	5.0	-	0.5	-	0.5	177	0.25	-0.75	0	0	-	0.25	178	0.125	-0.125	1	1	0	1
2	1	1	2	9	4.8	4.8	-	0.5	-	0.75	162	0.375	-0.875	-	3	-	0.5	16	0.25	-3.25	1	1	2	2
2	1	1	1	9	4.8	4.8	-	3.25	0	0	0	0	-3.25	-	3	-	1.75	169	0.875	-3.875	1	2	2	2
2	1	1	2	9	5.0	5.0	0	0	0	0	0	0	0	0	0	0	0	0	0	0	0	0	0	0
2	1	1	1	9	4.3	4.3	-	2.25	0	0	0	0	-2.25	-	2	0	0	0	0	-2	1	1	1	1
2	1	1	2	9	5.0	5.0	0	0	0	0	0	0	0	0	0	0	0	0	0	0	0	0	0	0
2	1	1	1	10	4.8	4.8	-	0.5	+	1.75	72	0.875	0.375	-	0.75	+	2.25	92	1.125	0.375	0	0	0	0
2	1	1	2	10	5.0	5.0	0	0	0	0	0	0	0	0	0	0	0	0	0	0	0	0	0	0
2	1	1	1	10	5.0	5.0	0	0	0	0	0	0	0	0	0	0	0	0	0	0	0	0	0	0
2	1	1	2	10	5.0	5.0	0	0	0	0	0	0	0	0	0	0	0	0	0	0	0	0	0	0
2	1	1	2	10	4.8	4.5	-	3.5	-	0.25	158	0.125	-3.625	-	3.75	0	0	0	0	-3.75	1	2	2	2
2	1	1	2	9	5.0	5.0	0	0	0	0	0	0	0	0	0	0	0	0	0	0	0	0	0	0
2	1	1	1	9	5.0	5.0	0	0	0	0	0	0	0	0	0	0	0	0	0	0	0	0	0	0
2	1	1	1	9	5.0	5.0	0	0	0	0	0	0	0	0	0	0	0	0	0	0	0	0	0	0
2	1	1	2	9	4.7	4.5	-	1	-	0.25	15	0.125	-1.125	-	1.5	0	0	0	0	-1.5	1	1	1	1
2	1	1	2	9	5.0	5.0	0	0	0	0	0	0	0	0	0	0	0	0	0	0	0	0	0	0
2	1	1	2	9	4.4	4.4	-	1.75	-	0.25	16	0.125	-1.875	-	1	-	0.5	156	0.25	-1.25	1	1	1	1
2	1	1	2	10	4.5	4.5	-	2.25	0	0	0	0	-2.25	-	2	0	0	0	0	-2	1	1	1	1
2	1	1	2	9	5.1	5.0	0	0	0	0	0	0	0	0	0	0	0	0	0	0	0	0	0	0
2	1	1	1	9	5.0	5.0	0	0	0	0	0	0	0	0	0	0	0	0	0	0	0	0	0	0
2	1	1	1	10	5.1	5.0	0	0	0	0	0	0	0	0	0	0	0	0	0	0	0	0	0	0
2	1	1	1	10	5.0	5.0	0	0	0	0	0	0	0	0	0	0	0	0	0	0	0	0	0	0
2	1	1	2	10	4.7	4.9	-	2.5	-	0.75	177	0.375	-2.875	+	1	-	2.75	179	1.375	-0.375	1	1	0	1
2	1	1	1	9	5.0	5.0	0	0	0	0	0	0	0	0	0	0	0	0	0	0	0	0	0	0
2	1	1	2	10	5.0	5.0	0	0	0	0	0	0	0	0	0	0	0	0	0	0	0	0	0	0
2	1	1	2	9	5.0	5.0	0	0	0	0	0	0	0	0	0	0	0	0	0	0	0	0	0	0
2	1	1	1	9	5.0	5.0	0	0	0	0	0	0	0	0	0	0	0	0	0	0	0	0	0	0
2	1	1	1	9	5.0	5.0	0	0	0	0	0	0	0	0	0	0	0	0	0	0	0	0	0	0
2	1	1	1	9	5.0	5.0	0	0	0	0	0	0	0	0	0	0	0	0	0	0	0	0	0	0
2	1	1	1	10	5.1	5.0	0	0	0	0	0	0	0	0	0	0	0	0	0	0	0	0	0	0
2	1	1	2	10	5.0	5.0	0	0	0	0	0	0	0	0	0	0	0	0	0	0	0	0	0	0
2	1	1	1	10	4.5	4.5	-	3.75	-	2.25	13	1.125	-4.875	-	3.75	-	2	171	1	-4.75	1	2	2	2
2	1	1	1	9	5.0	5.0	0	0	0	0	0	0	0	0	0	0	0	0	0	0	0	0	0	0
2	1	1	2	10	5.0	5.0	0	0	0	0	0	0	0	0	0	0	0	0	0	0	0	0	0	0
2	1	1	1	9	4.8	4.9	-	0.75	-	0.5	23	0.25	-1	0	0	+	1	65	0.5	0.5	1	1	0	1
2	1	1	2	9	4.8	4.6	-	3.25	-	0.25	172	0.125	-3.375	-	3	-	0.5	141	0.25	-3.25	1	2	2	2
2	1	1	2	9	5.0	5.0	0	0	0	0	0	0	0	0	0	0	0	0	0	0	0	0	0	0
2	1	1	1	9	5.0	5.0	-	0.5	0	0	0	0	-0.5	-	0.25	0	0	0	0	-0.25	0	1	0	1
2	1	1	2	10	5.0	5.0	0	0	0	0	0	0	0	0	0	0	0	0	0	0	0	0	0	0
2	1	1	1	9	4.8	4.8	-	1.5	-	0.25	120	0.125	-1.625	-	1.5	-	0.25	83	0.125	-1.625	1	1	1	1
2	1	1	2	9	5.0	5.0	0	0	0	0	0	0	0	0	0	0	0	0	0	0	0	0	0	0
2	1	1	2	9	4.9	4.9	-	0.5	-	0.5	147	0.25	-0.75	-	0.75	0	0	0	0	-0.75	1	1	1	1
2	1	1	1	10	4.8	4.6	-	2.5	-	1	176	0.5	-3	-	1.25	-	1	173	0.5	-1.75	1	2	1	2
2	1	1	1	9	5.0	5.0	0	0	0	0	0	0	0	0	0	0	0	0	0	0	0	0	0	0
2	1	1	2	10	5.0	5.0	0	0	0	0	0	0	0	0	0	0	0	0	0	0	0	0	0	0
2	1	1	1	10	5.0	5.0	0	0	0	0	0	0	0	0	0	0	0	0	0	0	0	0	0	0
2	1	1	1	10	5.0	5.0	0	0	0	0	0	0	0	-	0.25	0	0	0	0	-0.25	0	0	0	0
2	1	1	1	9	5.0	5.0	+	0.75	-	1.25	9	0.625	0.125	+	0.75	0	0	90	0	0.75	0	0	0	0
2	1	1	1	10	5.0	5.0	0	0	0	0	0	0	0	0	0	0	0	0	0	0	0	0	0	0
2	1	1	1	9	5.0	5.0	0	0	0	0	0	0	0	0	0	0	0	0	0	0	0	0	0	0
2	1	1	1	9	5.0	5.0	0	0	0	0	0	0	0	0	0	0	0	0	0	0	0	0	0	0
2	1	1	1	10	5.0	5.0	0	0	0	0	0	0	0	0	0	0	0	0	0	0	0	0	0	0
2	1	1	1	10	5.0	4.8	0	0	-	0.25	140	0.125	-0.125	-	1.5	0	0	0	0	-1.5	1	0	1	1
2	1	1	2	9	5.1	5.0	0	0	0	0	0	0	0	0	0	0	0	0	0	0	0	0	0	0
2	1	1	1	9	5.0	5.0	0	0	0	0	0	0	0	0	0	0	0	0	0	0	0	0	0	0
2	1	1	2	9	5.0	4.7	-	0.25	-	1.25	165	0.625	-0.875	-	1.75	-	0.5	167	0.25	-2	1	1	1	1
2	1	1	2	10	5.0	5.0	0	0	0	0	0	0	0	0	0	0	0	0	0	0	0	0	0	0
2	1	1	2	9	5.0	5.0	0	0	0	0	0	0	0	0	0	0	0	0	0	0	0	0	0	0
2	1	1	1	9	4.6	4.8	-	2	-	3	102	1.5	-3.5	-	2.25	-	0.75	65	0.375	-2.625	1	2	1	2
2	1	1	1	9	4.2	4.5	-	2.5	-	3	5	1.5	-4	-	2.25	-	3.25	172	1.625	-3.875	1	2	2	2
2	1	1	2	10	5.0	5.0	0	0	0	0	0	0	0	0	0	0	0	0	0	0	0	0	0	0
2	1	1	2	9	5.0	5.0	0	0	0	0	0	0	0	0	0	0	0	0	0	0	0	0	0	0
2	1	1	1	9	5.0	5.0	0	0	0	0	0	0	0	0	0	0	0	0	0	0	0	0	0	0
2	1	1	2	10	5.0	5.0	-	2.75	-	0.75	77	0.375	-3.125	-	0.75	-	0.75	83	0.375	-1.125	0	2	1	2
2	1	1	2	9	5.1	5.0	0	0	0	0	0	0	0	0	0	0	0	0	0	0	0	0	0	0
2	1	1	2	10	5.0	5.0	0	0	+	0.5	93	0.25	0.25	+	0.5	+	1.25	77	0.625	1.125	0	0	0	0
2	1	1	2	10	4.4	4.6	-	1.25	-	0.25	103	0.125	-1.375	-	1.25	0	0	0	0	-1.25	1	1	1	1
2	1	1	2	9	4.9	4.8	-	0.5	-	1.25	165	0.625	-1.125	-	1.75	-	1.25	171	0.625	-2.375	1	1	1	1
2	1	1	1	9	4.7	4.8	-	1.25	-	1.25	180	0.625	-1.875	-	0.25	-	1.25	175	0.625	-0.875	1	1	1	1
2	1	1	2	9	5.0	4.6	-	1.75	-	2.25	174	1.125	-2.875	-	1.25	-	2.75	1	1.375	-2.625	1	1	1	1
2	1	1	2	10	5.0	4.2	+	0.75	+	0.75	94	0.375	1.125	+	4.75	+	0.75	102	0.375	5.125	0	0	0	0
2	1	1	1	9	4.9	5.0	+	0.5	-	1.25	175	0.625	-0.125	0	0	-	0.5	153	0.25	-0.25	0	0	0	0
2	1	1	1	9	5.0	5.0	0	0	0	0	0	0	0	0	0	0	0	0	0	0	0	0	0	0
2	1	1	2	9	4.6	4.5	-	1	-	0.25	82	0.125	-1.125	-	1.5	-	0.25	132	0.125	-1.625	1	1	1	1
2	1	1	2	10	4.6	4.6	-	1.5	-	0.5	150	0.25	-1.75	-	1.25	-	2	86	1	-2.25	1	1	1	1
2	1	1	1	10	5.0	5.0	0	0	0	0	0	0	0	0	0	0	0	0	0	0	0	0	0	0
2	1	1	2	10	5.1	5.0	0	0	0	0	0	0	0	0	0	0	0	0	0	0	0	0	0	0
2	1	1	1	11	5.0	5.0	0	0	0	0	0	0	0	0	0	0	0	0	0	0	0	0	0	0
2	1	1	1	10	5.0	5.0	0	0	0	0	0	0	0	0	0	0	0	0	0	0	0	0	0	0
2	1	1	1	9	5.0	5.0	0	0	0	0	0	0	0	0	0	0	0	0	0	0	0	0	0	0
2	1	1	2	9	5.1	5.0	0	0	0	0	0	0	0	0	0	0	0	0	0	0	0	0	0	0
2	1	1	2	10	5.0	5.0	0	0	0	0	0	0	0	0	0	0	0	0	0	0	0	0	0	0
2	1	1	1	9	4.8	4.7	-	0.75	-	0.5	178	0.25	-1	-	1.5	-	0.25	10	0.125	-1.625	1	1	1	1
2	1	1	2	9	5.0	5.0	0	0	0	0	0	0	0	0	0	0	0	0	0	0	0	0	0	0
2	1	1	1	9	4.9	4.8	0	0	-	2.25	8	1.125	-1.125	0	0	-	2.25	170	1.125	-1.125	1	1	1	1
2	1	1	2	10	5.0	5.0	+	0.5	+	0.25	176	0.125	0.625	-	0.5	+	1.75	110	0.875	0.375	0	0	0	0
2	1	1	1	9	5.0	5.0	0	0	0	0	0	0	0	0	0	0	0	0	0	0	0	0	0	0
2	1	1	2	9	5.0	5.0	0	0	0	0	0	0	0	0	0	0	0	0	0	0	0	0	0	0
2	1	1	2	9	5.0	5.0	0	0	0	0	0	0	0	0	0	0	0	0	0	0	0	0	0	0
2	1	1	1	9	5.0	5.0	0	0	0	0	0	0	0	0	0	0	0	0	0	0	0	0	0	0
2	1	1	1	10	4.7	4.8	-	0.75	-	0.5	129	0.25	-1	-	1	0	0	0	0	-1	1	1	1	1
2	1	1	1	10	4.5	4.9	-	1.75	-	0.5	169	0.25	-2	-	0.75	-	0.5	174	0.25	-1	1	1	1	1
2	1	1	2	10	5.0	4.9	+	0.25	+	0.5	78	0.25	0.5	-	0.25	+	1	68	0.5	0.25	0	0	0	0
2	1	1	1	10	4.6	4.7	-	3.25	-	0.75	4	0.375	-3.625	-	1.75	-	1.75	177	0.875	-2.625	1	2	1	2
2	1	1	2	9	5.0	5.0	0	0	0	0	0	0	0	0	0	0	0	0	0	0	0	0	0	0
2	1	1	1	9	5.0	5.0	0	0	0	0	0	0	0	0	0	0	0	0	0	0	0	0	0	0
2	1	1	1	10	5.0	5.0	0	0	0	0	0	0	0	0	0	0	0	0	0	0	0	0	0	0
2	1	1	2	10	5.0	5.0	0	0	0	0	0	0	0	0	0	0	0	0	0	0	0	0	0	0
2	1	1	1	9	5.0	5.0	0	0	0	0	0	0	0	0	0	0	0	0	0	0	0	0	0	0
2	1	1	2	10	5.0	5.0	0	0	0	0	0	0	0	0	0	0	0	0	0	0	0	0	0	0
2	1	1	2	10	4.3	4.3	-	3.25	-	0.5	176	0.25	-3.5	-	3.5	-	0.25	159	0.125	-3.625	1	2	2	2
2	1	1	1	9	5.0	5.0	0	0	0	0	0	0	0	0	0	0	0	0	0	0	0	0	0	0
2	1	1	1	10	4.9	4.9	-	2.25	-	0.25	2	0.125	-2.375	-	3	-	0.75	157	0.375	-3.375	1	1	2	2
2	1	1	2	9	5.0	5.0	0	0	0	0	0	0	0	0	0	0	0	0	0	0	0	0	0	0
1	1	1	2	8	5.0	5.0	0	0	0	0	0	0	0	0	0	0	0	0	0	0	0	0	0	0
1	1	1	1	8	5.0	5.0	0	0	0	0	0	0	0	0	0	0	0	0	0	0	0	0	0	0
1	1	1	1	9	5.0	5.0	0	0	0	0	0	0	0	0	0	0	0	0	0	0	0	0	0	0
1	1	1	2	8	4.9	5.0	-	1.5	0	0	0	0	-1.5	+	0.25	-	0.75	165	0.375	-0.125	1	1	0	1
1	1	1	1	8	5.0	5.0	0	0	0	0	0	0	0	0	0	0	0	0	0	0	0	0	0	0
1	1	1	2	7	5.0	5.0	0	0	0	0	0	0	0	0	0	0	0	0	0	0	0	0	0	0
1	1	1	1	9	5.0	5.0	+	0.5	+	1	100	0.5	1	0	0	+	1	92	0.5	0.5	0	0	0	0
1	1	1	1	8	5.0	5.0	0	0	0	0	0	0	0	0	0	0	0	0	0	0	0	0	0	0
1	1	1	1	8	5.0	5.0	0	0	0	0	0	0	0	0	0	0	0	0	0	0	0	0	0	0
1	1	1	1	8	5.0	4.8	-	0.5	-	0.25	3	0.125	-0.625	-	0.75	-	0.25	159	0.125	-0.875	1	1	1	1
1	1	1	1	9	5.0	5.0	0	0	0	0	0	0	0	0	0	0	0	0	0	0	0	0	0	0
1	1	1	2	8	5.0	5.0	0	0	0	0	0	0	0	0	0	0	0	0	0	0	0	0	0	0
1	1	1	1	9	5.0	5.0	0	0	0	0	0	0	0	0	0	0	0	0	0	0	0	0	0	0
1	1	1	2	8	4.8	4.8	0	0	+	0.25	91	0.125	0.125	0	0	-	0.25	168	0.125	-0.125	0	0	0	0
1	1	1	1	8	5.0	5.0	0	0	0	0	0	0	0	0	0	0	0	0	0	0	0	0	0	0
1	1	1	1	9	5.0	5.0	0	0	0	0	0	0	0	0	0	0	0	0	0	0	0	0	0	0
1	1	1	1	9	4.9	4.9	-	1	0	0	0	0	-1	-	0.75	0	0	0	0	-0.75	1	1	1	1
1	1	1	1	8	4.7	4.6	-	4.25	-	1.5	12	0.75	-5	-	4.5	-	2	154	1	-5.5	1	2	2	2
1	1	1	2	8	5.0	5.0	0	0	0	0	0	0	0	0	0	0	0	0	0	0	0	0	0	0
1	1	1	1	8	5.0	5.0	0	0	0	0	0	0	0	0	0	0	0	0	0	0	0	0	0	0
1	1	1	2	9	5.0	5.0	0	0	0	0	0	0	0	0	0	0	0	0	0	0	0	0	0	0
1	1	1	2	8	5.0	5.0	0	0	0	0	0	0	0	0	0	0	0	0	0	0	0	0	0	0
1	1	1	2	8	5.0	5.0	0	0	0	0	0	0	0	0	0	0	0	0	0	0	0	0	0	0
1	1	1	2	8	4.9	4.9	0	0	-	0.25	132	0.125	-0.125	+	0.25	-	1	31	0.5	-0.25	0	0	0	0
1	1	1	2	8	4.9	4.9	+	1.5	-	2.75	172	1.375	0.125	+	1.5	-	3.25	8	1.625	-0.125	0	0	0	0
1	1	1	1	8	5.0	5.0	0	0	0	0	0	0	0	0	0	0	0	0	0	0	0	0	0	0
1	1	1	2	8	5.1	5.1	0	0	0	0	0	0	0	0	0	0	0	0	0	0	0	0	0	0
1	1	1	2	8	5.0	5.0	0	0	0	0	0	0	0	0	0	0	0	0	0	0	0	0	0	0
1	1	1	2	9	5.0	5.0	0	0	0	0	0	0	0	0	0	0	0	0	0	0	0	0	0	0
1	1	1	1	9	4.8	4.8	-	2.25	-	0.5	145	0.25	-2.5	-	2.5	0	0	0	0	-2.5	1	1	1	1
1	1	1	1	9	4.9	4.8	+	0.25	-	2.5	1	1.25	-1	+	0.25	+	1.25	82	0.625	0.875	1	1	0	1
1	1	1	2	9	5.0	5.0	0	0	0	0	0	0	0	0	0	0	0	0	0	0	0	0	0	0
1	1	1	1	9	4.8	4.8	+	0.25	-	0.75	174	0.375	-0.125	0	0	+	1.25	116	0.625	0.625	0	0	0	0
1	1	1	2	8	5.0	5.0	0	0	0	0	0	0	0	0	0	0	0	0	0	0	0	0	0	0
1	1	1	1	9	5.0	5.0	0	0	0	0	0	0	0	0	0	0	0	0	0	0	0	0	0	0
1	1	1	2	8	5.0	5.0	0	0	0	0	0	0	0	0	0	0	0	0	0	0	0	0	0	0
1	1	1	2	9	5.0	5.0	0	0	0	0	0	0	0	0	0	0	0	0	0	0	0	0	0	0
1	1	1	2	8	4.9	4.9	0	0	-	0.5	9	0.25	-0.25	+	0.25	+	1	86	0.5	0.75	0	0	0	0
1	1	1	2	9	5.0	5.0	0	0	0	0	0	0	0	0	0	0	0	0	0	0	0	0	0	0
1	1	1	1	8	5.0	5.0	0	0	0	0	0	0	0	0	0	0	0	0	0	0	0	0	0	0
1	1	1	1	8	4.9	4.9	-	0.25	-	1.25	12	0.625	-0.875	-	3.25	-	1	166	0.5	-3.75	1	1	2	2
1	1	1	1	9	5.0	5.0	0	0	0	0	0	0	0	0	0	0	0	0	0	0	0	0	0	0
1	1	1	2	8	5.0	5.0	0	0	0	0	0	0	0	0	0	0	0	0	0	0	0	0	0	0
1	1	1	1	8	5.0	5.0	0	0	0	0	0	0	0	0	0	0	0	0	0	0	0	0	0	0
1	1	1	1	9	5.0	5.0	0	0	0	0	0	0	0	0	0	0	0	0	0	0	0	0	0	0
1	1	1	1	8	5.0	4.8	-	3.25	0	0	0	0	-3.25	-	4	-	0.5	65	0.25	-4.25	1	2	2	2
1	1	1	1	8	5.0	5.0	0	0	0	0	0	0	0	0	0	0	0	0	0	0	0	0	0	0
1	1	1	2	8	5.0	5.0	0	0	0	0	0	0	0	0	0	0	0	0	0	0	0	0	0	0
1	1	1	2	9	5.0	5.0	0	0	0	0	0	0	0	0	0	0	0	0	0	0	0	0	0	0
1	1	1	2	9	5.0	5.0	0	0	0	0	0	0	0	0	0	0	0	0	0	0	0	0	0	0
1	1	1	1	9	5.0	5.0	0	0	0	0	0	0	0	0	0	0	0	0	0	0	0	0	0	0
1	1	1	2	8	5.0	5.0	0	0	0	0	0	0	0	0	0	0	0	0	0	0	0	0	0	0
1	1	1	1	8	4.9	4.9	-	1.75	-	0.25	97	0.125	-1.875	-	0.25	-	0.5	64	0.25	-0.5	1	1	1	1
1	1	1	2	9	5.0	5.0	0	0	0	0	0	0	0	0	0	0	0	0	0	0	0	0	0	0
1	1	1	2	8	5.0	5.0	0	0	0	0	0	0	0	0	0	0	0	0	0	0	0	0	0	0
1	1	1	1	8	5.0	5.0	0	0	0	0	0	0	0	0	0	0	0	0	0	0	0	0	0	0
1	1	1	2	8	5.0	5.0	0	0	0	0	0	0	0	0	0	0	0	0	0	0	0	0	0	0
1	1	1	1	8	5.0	5.0	0	0	0	0	0	0	0	0	0	0	0	0	0	0	0	0	0	0
1	1	1	1	8	5.0	5.0	0	0	0	0	0	0	0	0	0	0	0	0	0	0	0	0	0	0
1	1	1	2	9	4.9	4.9	-	3	-	0.25	164	0.125	-3.125	-	3	0	0	0	0	-3	1	2	2	2
1	1	1	1	8	5.0	5.0	0	0	0	0	0	0	0	0	0	0	0	0	0	0	0	0	0	0
1	1	1	1	8	5.0	5.0	0	0	0	0	0	0	0	0	0	0	0	0	0	0	0	0	0	0
1	1	1	1	9	5.0	5.0	0	0	0	0	0	0	0	0	0	0	0	0	0	0	0	0	0	0
1	1	1	2	9	4.8	4.8	-	0.5	-	0.25	11	0.125	-0.625	-	0.75	-	0.25	5	0.125	-0.875	1	1	1	1
1	1	1	2	8	5.0	5.0	0	0	0	0	0	0	0	0	0	0	0	0	0	0	0	0	0	0
1	1	1	1	9	5.0	5.0	0	0	0	0	0	0	0	0	0	0	0	0	0	0	0	0	0	0
1	1	1	1	8	5.0	5.0	0	0	0	0	0	0	0	0	0	0	0	0	0	0	0	0	0	0
1	1	1	2	8	5.0	5.0	0	0	0	0	0	0	0	0	0	0	0	0	0	0	0	0	0	0
1	1	1	1	8	5.0	5.0	0	0	0	0	0	0	0	0	0	0	0	0	0	0	0	0	0	0
1	1	1	2	8	5.0	5.0	0	0	0	0	0	0	0	0	0	0	0	0	0	0	0	0	0	0
1	1	1	1	8	5.0	5.0	0	0	0	0	0	0	0	0	0	0	0	0	0	0	0	0	0	0
1	1	1	1	8	5.0	5.0	0	0	0	0	0	0	0	0	0	0	0	0	0	0	0	0	0	0
1	1	1	2	8	5.0	5.0	0	0	0	0	0	0	0	0	0	0	0	0	0	0	0	0	0	0
1	1	1	2	9	5.0	5.0	0	0	0	0	0	0	0	0	0	0	0	0	0	0	0	0	0	0
1	1	1	2	9	5.0	5.0	0	0	0	0	0	0	0	0	0	0	0	0	0	0	0	0	0	0
1	1	1	2	8	5.0	5.0	0	0	0	0	0	0	0	0	0	0	0	0	0	0	0	0	0	0
1	1	1	2	8	5.0	5.0	0	0	0	0	0	0	0	0	0	0	0	0	0	0	0	0	0	0
1	1	1	2	8	4.7	4.6	-	1	-	0.25	165	0.125	-1.125	-	0.75	-	0.5	170	0.25	-1	1	1	1	1
1	1	1	1	8	5.0	5.0	0	0	0	0	0	0	0	0	0	0	0	0	0	0	0	0	0	0
1	1	1	2	8	5.0	5.0	0	0	0	0	0	0	0	0	0	0	0	0	0	0	0	0	0	0
1	1	1	2	8	5.0	5.0	0	0	0	0	0	0	0	0	0	0	0	0	0	0	0	0	0	0
1	1	1	1	8	5.0	5.0	-	1	-	0.25	36	0.125	-1.125	-	0.25	-	0.25	65	0.125	-0.375	0	1	0	1
1	1	1	1	8	5.0	5.0	0	0	0	0	0	0	0	0	0	0	0	0	0	0	0	0	0	0
1	1	1	1	9	5.0	5.0	0	0	0	0	0	0	0	0	0	0	0	0	0	0	0	0	0	0
1	1	1	2	9	5.0	5.0	0	0	0	0	0	0	0	0	0	0	0	0	0	0	0	0	0	0
1	1	1	2	9	5.0	5.0	0	0	0	0	0	0	0	0	0	0	0	0	0	0	0	0	0	0
1	1	1	1	8	5.1	5.1	0	0	0	0	0	0	0	0	0	0	0	0	0	0	0	0	0	0
1	1	1	2	8	5.0	5.0	0	0	0	0	0	0	0	0	0	0	0	0	0	0	0	0	0	0
1	1	1	2	8	5.0	5.0	0	0	0	0	0	0	0	0	0	0	0	0	0	0	0	0	0	0
1	1	1	2	8	5.0	5.0	0	0	0	0	0	0	0	0	0	0	0	0	0	0	0	0	0	0
1	1	1	2	8	4.8	4.8	-	1.5	-	0.25	11	0.125	-1.625	-	1	-	0.5	167	0.25	-1.25	1	1	1	1
1	1	1	1	9	5.0	5.0	0	0	0	0	0	0	0	0	0	0	0	0	0	0	0	0	0	0
1	1	1	1	9	5.0	5.0	0	0	0	0	0	0	0	0	0	0	0	0	0	0	0	0	0	0
1	1	1	2	9	5.0	5.0	0	0	0	0	0	0	0	0	0	0	0	0	0	0	0	0	0	0
1	1	1	2	8	5.0	5.0	0	0	0	0	0	0	0	0	0	0	0	0	0	0	0	0	0	0
1	1	1	1	8	4.8	5.0	-	1.5	0	0	0	0	-1.5	-	0.5	-	0.5	105	0.25	-0.75	1	1	1	1
1	1	1	2	8	5.0	5.0	0	0	0	0	0	0	0	0	0	0	0	0	0	0	0	0	0	0
1	1	1	2	8	5.0	5.0	0	0	0	0	0	0	0	0	0	0	0	0	0	0	0	0	0	0
1	1	1	2	8	5.0	5.0	0	0	0	0	0	0	0	0	0	0	0	0	0	0	0	0	0	0
1	1	1	2	9	5.0	5.0	0	0	0	0	0	0	0	0	0	0	0	0	0	0	0	0	0	0
1	1	1	1	9	5.0	5.0	0	0	0	0	0	0	0	0	0	0	0	0	0	0	0	0	0	0
1	1	1	1	9	4.9	5.0	-	1.75	-	0.5	8	0.25	-2	-	1.75	-	0.5	172	0.25	-2	1	1	1	1
1	1	1	2	8	5.0	4.8	-	0.25	-	0.5	64	0.25	-0.5	+	0.5	-	0.75	141	0.375	0.125	0	1	0	1
1	1	1	1	8	4.8	5.0	-	2.75	-	0.25	88	0.125	-2.875	-	1.25	-	0.5	15	0.25	-1.5	1	1	1	1
1	1	1	1	8	5.0	5.0	0	0	0	0	0	0	0	0	0	0	0	0	0	0	0	0	0	0
1	1	1	2	8	5.0	5.0	0	0	0	0	0	0	0	0	0	0	0	0	0	0	0	0	0	0
1	1	1	1	8	5.0	5.0	0	0	0	0	0	0	0	0	0	0	0	0	0	0	0	0	0	0
1	1	1	1	9	4.5	4.5	-	0.75	-	1.5	43	0.75	-1.5	-	1	-	0.25	119	0.125	-1.125	1	1	1	1
1	1	1	1	9	5.0	5.0	0	0	0	0	0	0	0	0	0	0	0	0	0	0	0	0	0	0
1	1	1	1	9	5.0	5.0	0	0	0	0	0	0	0	0	0	0	0	0	0	0	0	0	0	0
1	1	1	1	9	5.0	5.0	0	0	0	0	0	0	0	0	0	0	0	0	0	0	0	0	0	0
1	1	1	1	8	4.9	4.9	0	0	+	1.5	82	0.75	0.75	-	0.25	-	0.5	12	0.25	-0.5	1	0	1	1
1	1	1	2	8	5.0	5.0	0	0	0	0	0	0	0	0	0	0	0	0	0	0	0	0	0	0
1	1	1	2	8	5.0	5.0	0	0	0	0	0	0	0	0	0	0	0	0	0	0	0	0	0	0
1	1	1	2	8	5.0	5.0	0	0	0	0	0	0	0	0	0	0	0	0	0	0	0	0	0	0
1	1	1	1	8	4.8	4.9	-	1	-	0.25	101	0.125	-1.125	-	0.5	0	0	0	0	-0.5	1	1	1	1
1	1	1	1	8	5.0	5.0	0	0	0	0	0	0	0	0	0	0	0	0	0	0	0	0	0	0
1	1	1	1	8	5.0	5.0	0	0	0	0	0	0	0	0	0	0	0	0	0	0	0	0	0	0
1	1	1	1	9	5.0	5.0	0	0	0	0	0	0	0	0	0	0	0	0	0	0	0	0	0	0
1	1	1	1	9	5.0	4.8	-	1.5	-	0.75	32	0.375	-1.875	-	0.75	-	0.75	67	0.375	-1.125	1	1	1	1
1	1	1	2	9	5.0	5.0	0	0	0	0	0	0	0	0	0	0	0	0	0	0	0	0	0	0
1	1	1	1	9	5.0	5.0	0	0	0	0	0	0	0	0	0	0	0	0	0	0	0	0	0	0
1	1	1	2	8	5.0	5.0	-	5.25	0	0	0	0	-5.25	-	0.25	0	0	0	0	-0.25	0	2	0	2
1	1	1	2	9	5.0	5.0	0	0	0	0	0	0	0	0	0	0	0	0	0	0	0	0	0	0
1	1	1	2	8	5.0	5.0	0	0	0	0	0	0	0	0	0	0	0	0	0	0	0	0	0	0
1	1	1	2	8	5.0	4.9	-	0.25	-	0.25	168	0.125	-0.375	-	1	0	0	0	0	-1	1	0	1	1
1	1	1	1	9	5.0	5.0	0	0	0	0	0	0	0	0	0	0	0	0	0	0	0	0	0	0
1	1	1	1	8	5.0	5.0	0	0	0	0	0	0	0	0	0	0	0	0	0	0	0	0	0	0
1	1	1	1	8	5.0	5.0	0	0	0	0	0	0	0	0	0	0	0	0	0	0	0	0	0	0
1	1	1	1	8	5.0	5.0	0	0	0	0	0	0	0	0	0	0	0	0	0	0	0	0	0	0
1	1	1	1	8	5.0	5.0	0	0	0	0	0	0	0	0	0	0	0	0	0	0	0	0	0	0
1	1	1	1	8	5.0	5.0	-	2.25	0	0	0	0	-2.25	-	0.5	-	0.75	169	0.375	-0.875	0	1	1	1
1	1	1	1	8	5.0	5.0	0	0	0	0	0	0	0	0	0	0	0	0	0	0	0	0	0	0
1	1	1	1	8	5.0	5.0	0	0	0	0	0	0	0	0	0	0	0	0	0	0	0	0	0	0
1	1	1	1	9	5.0	5.0	0	0	0	0	0	0	0	0	0	0	0	0	0	0	0	0	0	0
1	1	1	1	9	5.1	5.0	0	0	0	0	0	0	0	0	0	0	0	0	0	0	0	0	0	0
1	1	1	2	9	5.0	5.0	0	0	0	0	0	0	0	0	0	0	0	0	0	0	0	0	0	0
1	1	1	2	8	5.0	5.0	0	0	0	0	0	0	0	0	0	0	0	0	0	0	0	0	0	0
1	1	1	2	8	5.0	5.0	0	0	0	0	0	0	0	0	0	0	0	0	0	0	0	0	0	0
1	1	1	1	8	5.0	5.0	0	0	0	0	0	0	0	0	0	0	0	0	0	0	0	0	0	0
1	1	1	1	8	4.8	4.8	-	1.75	-	0.5	110	0.25	-2	-	2	-	0.25	62	0.125	-2.125	1	1	1	1
1	1	1	2	8	5.0	5.0	+	1	+	0.25	174	0.125	1.125	+	0.75	0	0	90	0	0.75	0	0	0	0
1	1	1	2	8	5.0	5.0	-	1.5	-	0.25	73	0.125	-1.625	-	0.5	-	1	78	0.5	-1	0	1	1	1
1	1	1	1	9	5.0	5.0	0	0	0	0	0	0	0	0	0	0	0	0	0	0	0	0	0	0
1	1	1	1	9	5.0	5.0	0	0	0	0	0	0	0	0	0	0	0	0	0	0	0	0	0	0
1	1	1	2	8	5.0	5.0	0	0	0	0	0	0	0	0	0	0	0	0	0	0	0	0	0	0
1	1	1	1	8	4.9	4.9	-	0.25	-	0.5	174	0.25	-0.5	+	0.5	-	1	173	0.5	0	1	1	0	1
1	1	1	2	8	4.7	4.8	-	1	0	0	0	0	-1	-	0.75	-	0.25	140	0.125	-0.875	1	1	1	1
1	1	1	1	9	4.8	5.0	-	0.75	-	0.25	121	0.125	-0.875	-	0.5	-	0.25	19	0.125	-0.625	1	1	1	1
1	1	1	1	9	5.0	5.0	0	0	0	0	0	0	0	0	0	0	0	0	0	0	0	0	0	0
1	1	1	1	9	5.0	5.0	0	0	0	0	0	0	0	0	0	0	0	0	0	0	0	0	0	0
1	1	1	1	9	5.0	5.0	0	0	0	0	0	0	0	0	0	0	0	0	0	0	0	0	0	0
1	1	1	2	8	4.8	4.8	-	0.5	0	0	0	0	-0.5	-	0.25	-	0.25	149	0.125	-0.375	1	1	0	1
1	1	1	2	8	5.0	5.0	+	0.5	+	0.25	135	0.125	0.625	+	0.25	+	0.25	90	0.125	0.375	0	0	0	0
1	1	1	2	9	5.0	5.0	0	0	0	0	0	0	0	0	0	0	0	0	0	0	0	0	0	0
1	1	1	2	9	5.0	5.0	0	0	0	0	0	0	0	0	0	0	0	0	0	0	0	0	0	0
1	1	1	1	8	4.9	4.9	-	0.25	-	0.25	159	0.125	-0.375	-	0.75	-	0.25	5	0.125	-0.875	1	0	1	1
1	1	1	2	8	5.0	5.0	0	0	0	0	0	0	0	0	0	0	0	0	0	0	0	0	0	0
1	1	1	1	8	4.8	4.8	+	0.75	-	2.75	179	1.375	-0.625	+	0.25	-	1.75	177	0.875	-0.625	1	1	1	1
1	1	1	2	8	5.0	5.0	+	0.25	-	0.75	39	0.375	-0.125	0	0	-	0.25	23	0.125	-0.125	0	0	0	0
1	1	1	2	8	5.0	5.0	0	0	0	0	0	0	0	0	0	0	0	0	0	0	0	0	0	0
1	1	1	2	8	4.6	5.0	-	1.75	0	0	0	0	-1.75	-	2	-	0.5	92	0.25	-2.25	1	1	1	1
1	1	1	2	9	5.0	5.0	+	0.5	+	0.5	111	0.25	0.75	+	0.25	+	1	40	0.5	0.75	0	0	0	0
1	1	1	1	9	5.0	5.0	0	0	0	0	0	0	0	0	0	0	0	0	0	0	0	0	0	0
1	1	1	1	9	5.0	5.0	0	0	0	0	0	0	0	0	0	0	0	0	0	0	0	0	0	0
1	1	1	2	8	5.0	5.0	-	0.5	0	0	0	0	-0.5	-	0.25	-	0.5	144	0.25	-0.5	0	1	1	1
1	1	1	2	8	5.0	5.0	0	0	0	0	0	0	0	0	0	0	0	0	0	0	0	0	0	0
1	1	1	1	8	5.0	5.0	0	0	0	0	0	0	0	0	0	0	0	0	0	0	0	0	0	0
1	1	1	2	8	5.0	5.0	0	0	0	0	0	0	0	0	0	0	0	0	0	0	0	0	0	0
1	1	1	1	8	4.8	4.8	-	1.5	-	0.25	21	0.125	-1.625	-	0.5	-	1.25	5	0.625	-1.125	1	1	1	1
1	1	1	1	8	5.0	5.0	0	0	0	0	0	0	0	0	0	0	0	0	0	0	0	0	0	0
1	1	1	2	9	5.1	5.0	0	0	0	0	0	0	0	0	0	0	0	0	0	0	0	0	0	0
1	1	1	1	8	4.8	4.9	0	0	-	1.5	14	0.75	-0.75	+	0.25	-	0.5	179	0.25	0	1	1	0	1
1	1	1	2	8	5.0	5.0	-	1.75	-	0.25	101	0.125	-1.875	-	0.5	0	0	0	0	-0.5	0	1	1	1
1	1	1	2	8	5.0	5.0	0	0	0	0	0	0	0	0	0	0	0	0	0	0	0	0	0	0
1	1	1	2	8	5.0	5.0	0	0	0	0	0	0	0	0	0	0	0	0	0	0	0	0	0	0
1	1	1	1	8	5.0	5.0	0	0	0	0	0	0	0	0	0	0	0	0	0	0	0	0	0	0
1	1	1	2	9	5.0	5.0	0	0	0	0	0	0	0	0	0	0	0	0	0	0	0	0	0	0
1	1	1	1	9	5.1	5.1	0	0	0	0	0	0	0	0	0	0	0	0	0	0	0	0	0	0
1	1	1	1	9	5.0	5.0	0	0	0	0	0	0	0	0	0	0	0	0	0	0	0	0	0	0
1	1	1	1	8	5.0	4.9	-	0.25	-	0.25	82	0.125	-0.375	-	0.75	-	0.5	69	0.25	-1	1	0	1	1
1	1	1	2	8	5.0	5.0	0	0	0	0	0	0	0	0	0	0	0	0	0	0	0	0	0	0
1	1	1	2	8	5.0	5.0	-	0.75	-	0.25	24	0.125	-0.875	-	0.25	-	1	171	0.5	-0.75	0	1	1	1
1	1	1	2	8	5.1	5.0	0	0	0	0	0	0	0	0	0	0	0	0	0	0	0	0	0	0
1	1	1	2	8	5.0	5.0	0	0	0	0	0	0	0	0	0	0	0	0	0	0	0	0	0	0
1	1	1	2	8	5.0	5.0	0	0	0	0	0	0	0	0	0	0	0	0	0	0	0	0	0	0
1	1	1	2	9	4.9	4.9	-	1.75	-	0.25	19	0.125	-1.875	-	1.5	-	0.25	175	0.125	-1.625	1	1	1	1
1	1	1	1	8	5.0	5.0	0	0	0	0	0	0	0	0	0	0	0	0	0	0	0	0	0	0
1	1	1	2	8	5.1	5.0	0	0	0	0	0	0	0	0	0	0	0	0	0	0	0	0	0	0
1	1	1	1	8	5.0	5.0	0	0	0	0	0	0	0	0	0	0	0	0	0	0	0	0	0	0
1	1	1	1	8	5.0	5.0	0	0	0	0	0	0	0	0	0	0	0	0	0	0	0	0	0	0
1	1	1	2	8	5.1	5.0	0	0	0	0	0	0	0	0	0	0	0	0	0	0	0	0	0	0
1	1	1	1	8	5.0	5.0	0	0	0	0	0	0	0	0	0	0	0	0	0	0	0	0	0	0
1	1	1	1	8	5.0	5.0	0	0	0	0	0	0	0	0	0	0	0	0	0	0	0	0	0	0
1	1	1	2	9	4.7	4.8	-	0.5	-	1.5	81	0.75	-1.25	-	0.5	-	1	74	0.5	-1	1	1	1	1
1	1	1	2	9	5.0	5.0	0	0	0	0	0	0	0	0	0	0	0	0	0	0	0	0	0	0
1	1	1	1	8	5.0	5.0	0	0	0	0	0	0	0	0	0	0	0	0	0	0	0	0	0	0
1	1	1	2	8	5.0	5.0	0	0	0	0	0	0	0	0	0	0	0	0	0	0	0	0	0	0
1	1	1	1	8	5.0	5.0	0	0	0	0	0	0	0	0	0	0	0	0	0	0	0	0	0	0
1	1	1	1	8	4.8	4.8	-	2.75	-	0.25	114	0.125	-2.875	-	1.75	-	0.25	123	0.125	-1.875	1	1	1	1
1	1	1	1	8	5.0	5.0	0	0	0	0	0	0	0	0	0	0	0	0	0	0	0	0	0	0
1	1	1	2	8	5.0	5.0	0	0	0	0	0	0	0	0	0	0	0	0	0	0	0	0	0	0
1	1	1	1	9	5.0	5.0	0	0	0	0	0	0	0	0	0	0	0	0	0	0	0	0	0	0
1	1	1	1	9	4.7	4.7	+	3.5	+	0.5	117	0.25	3.75	+	3.5	+	1	131	0.5	4	0	0	0	0
1	1	1	2	9	5.0	5.0	0	0	0	0	0	0	0	0	0	0	0	0	0	0	0	0	0	0
1	1	1	2	9	5.0	5.0	0	0	0	0	0	0	0	0	0	0	0	0	0	0	0	0	0	0
1	1	1	2	8	5.0	5.0	0	0	0	0	0	0	0	0	0	0	0	0	0	0	0	0	0	0
1	1	1	1	8	5.0	5.0	0	0	0	0	0	0	0	0	0	0	0	0	0	0	0	0	0	0
1	1	1	1	8	5.1	5.0	0	0	0	0	0	0	0	0	0	0	0	0	0	0	0	0	0	0
1	1	1	2	8	4.9	4.8	-	1.75	-	0.25	8	0.125	-1.875	-	1.75	-	0.75	14	0.375	-2.125	1	1	1	1
1	1	1	1	8	5.0	5.0	0	0	0	0	0	0	0	0	0	0	0	0	0	0	0	0	0	0
1	1	1	2	9	4.8	4.9	-	1.25	-	0.25	80	0.125	-1.375	-	0.25	-	0.25	63	0.125	-0.375	1	1	0	1
1	1	1	2	9	5.0	5.0	0	0	0	0	0	0	0	0	0	0	0	0	0	0	0	0	0	0
1	1	1	1	8	5.0	5.0	0	0	0	0	0	0	0	0	0	0	0	0	0	0	0	0	0	0
1	1	1	1	8	4.7	4.7	-	1.25	0	0	0	0	-1.25	-	1.75	-	0.25	5	0.125	-1.875	1	1	1	1
1	1	1	2	8	5.0	5.0	0	0	0	0	0	0	0	0	0	0	0	0	0	0	0	0	0	0
1	1	1	1	8	4.9	4.9	+	3.5	0	0	90	0	3.5	+	1.75	0	0	90	0	1.75	0	0	0	0
1	1	1	2	8	5.0	5.0	0	0	0	0	0	0	0	0	0	0	0	0	0	0	0	0	0	0
1	1	1	2	8	4.8	4.8	+	1.75	+	0.75	62	0.375	2.125	0	0	-	1	27	0.5	-0.5	1	0	1	1
1	1	1	1	8	5.0	5.0	-	1.5	-	0.25	47	0.125	-1.625	+	0.25	0	0	90	0	0.25	0	1	0	1
1	1	1	1	8	5.0	5.0	0	0	0	0	0	0	0	0	0	0	0	0	0	0	0	0	0	0
1	1	1	1	9	5.0	5.0	0	0	0	0	0	0	0	0	0	0	0	0	0	0	0	0	0	0
1	1	1	2	9	4.8	4.8	-	0.25	-	1	103	0.5	-0.75	-	1.25	-	0.25	159	0.125	-1.375	1	1	1	1
1	1	1	2	9	4.8	4.9	-	1.75	-	0.25	66	0.125	-1.875	-	0.5	-	0.25	152	0.125	-0.625	1	1	1	1
1	1	1	1	8	5.0	5.0	0	0	0	0	0	0	0	0	0	0	0	0	0	0	0	0	0	0
1	1	1	1	8	5.0	5.0	0	0	0	0	0	0	0	0	0	0	0	0	0	0	0	0	0	0
1	1	1	2	8	5.0	5.0	0	0	0	0	0	0	0	0	0	0	0	0	0	0	0	0	0	0
1	1	1	2	8	4.9	5.0	-	1	-	0.25	74	0.125	-1.125	-	0.25	-	0.25	143	0.125	-0.375	1	1	0	1
1	1	1	2	8	5.0	5.0	0	0	0	0	0	0	0	0	0	0	0	0	0	0	0	0	0	0
1	1	1	1	8	5.0	5.0	0	0	0	0	0	0	0	0	0	0	0	0	0	0	0	0	0	0
1	1	1	1	8	5.0	5.0	0	0	0	0	0	0	0	0	0	0	0	0	0	0	0	0	0	0
1	1	1	2	9	5.0	5.0	0	0	0	0	0	0	0	0	0	0	0	0	0	0	0	0	0	0
1	1	1	2	9	5.0	5.0	0	0	0	0	0	0	0	0	0	0	0	0	0	0	0	0	0	0
1	1	1	1	9	4.7	4.9	+	0.25	+	0.25	5	0.125	0.375	+	1.75	+	0.5	118	0.25	2	0	0	0	0
1	1	1	2	8	4.7	4.7	-	1	-	0.25	172	0.125	-1.125	0	0	-	0.75	177	0.375	-0.375	1	1	0	1
1	1	1	2	8	5.0	5.0	0	0	0	0	0	0	0	0	0	0	0	0	0	0	0	0	0	0
1	1	1	1	8	4.8	4.9	-	4.5	-	0.75	140	0.375	-4.875	-	5.25	0	0	0	0	-5.25	1	2	2	2
1	1	1	2	8	4.7	4.9	-	2.25	-	0.25	176	0.125	-2.375	-	2.25	-	0.75	173	0.375	-2.625	1	1	1	1
1	1	1	2	8	5.0	5.0	-	0.25	-	0.25	21	0.125	-0.375	-	0.25	-	0.25	4	0.125	-0.375	0	0	0	0
1	1	1	1	9	5.0	5.0	0	0	0	0	0	0	0	0	0	0	0	0	0	0	0	0	0	0
1	1	1	1	9	4.8	4.9	-	0.25	-	0.25	15	0.125	-0.375	-	0.25	-	0.25	12	0.125	-0.375	0	0	0	0
1	1	1	1	9	4.8	4.8	+	3	0	0	90	0	3	+	0.25	-	0.25	165	0.125	0.125	0	0	0	0
1	1	1	2	9	5.0	5.0	+	0.5	0	0	90	0	0.5	+	0.75	+	0.25	52	0.125	0.875	0	0	0	0
1	1	1	2	9	4.4	4.8	-	2	-	0.25	169	0.125	-2.125	-	0.5	-	1.5	163	0.75	-1.25	1	1	1	1
1	1	1	2	9	5.0	5.0	0	0	0	0	0	0	0	0	0	0	0	0	0	0	0	0	0	0
1	1	1	1	9	4.6	4.6	-	3.25	0	0	0	0	-3.25	-	3	-	0.25	154	0.125	-3.125	1	2	2	2
1	1	1	2	9	5.0	5.0	0	0	0	0	0	0	0	0	0	0	0	0	0	0	0	0	0	0
1	1	1	1	8	5.0	5.0	0	0	0	0	0	0	0	0	0	0	0	0	0	0	0	0	0	0
1	1	1	1	8	5.0	5.0	0	0	0	0	0	0	0	0	0	0	0	0	0	0	0	0	0	0
1	1	1	1	8	5.0	4.8	-	0.25	0	0	0	0	-0.25	-	0.25	-	0.25	5	0.125	-0.375	0	0	0	0
1	1	1	2	8	5.0	5.0	0	0	0	0	0	0	0	0	0	0	0	0	0	0	0	0	0	0
1	1	1	2	9	5.0	5.0	0	0	0	0	0	0	0	0	0	0	0	0	0	0	0	0	0	0
1	1	1	2	9	5.0	5.0	0	0	0	0	0	0	0	0	0	0	0	0	0	0	0	0	0	0
1	1	1	2	9	5.0	5.0	0	0	0	0	0	0	0	0	0	0	0	0	0	0	0	0	0	0
1	1	1	2	8	5.0	5.0	0	0	0	0	0	0	0	0	0	0	0	0	0	0	0	0	0	0
1	1	1	2	8	5.0	5.0	0	0	0	0	0	0	0	0	0	0	0	0	0	0	0	0	0	0
1	1	1	1	8	5.0	5.0	0	0	0	0	0	0	0	0	0	0	0	0	0	0	0	0	0	0
1	1	1	1	9	5.0	5.0	0	0	0	0	0	0	0	0	0	0	0	0	0	0	0	0	0	0
1	1	1	2	9	5.0	5.0	0	0	0	0	0	0	0	0	0	0	0	0	0	0	0	0	0	0
1	1	1	1	9	5.0	5.0	0	0	0	0	0	0	0	0	0	0	0	0	0	0	0	0	0	0
1	1	1	1	8	4.9	4.8	-	0.25	-	1.25	3	0.625	-0.875	-	0.25	-	1.25	4	0.625	-0.875	1	1	1	1
1	1	1	1	8	5.0	5.0	0	0	0	0	0	0	0	0	0	0	0	0	0	0	0	0	0	0
1	1	1	1	8	5.0	5.0	0	0	0	0	0	0	0	0	0	0	0	0	0	0	0	0	0	0
1	1	1	2	9	5.0	5.0	0	0	0	0	0	0	0	0	0	0	0	0	0	0	0	0	0	0
1	1	1	1	9	5.0	5.0	0	0	0	0	0	0	0	0	0	0	0	0	0	0	0	0	0	0
1	1	1	1	9	4.7	4.7	+	1.25	+	1	94	0.5	1.75	+	1.25	+	0.75	92	0.375	1.625	0	0	0	0
1	1	1	1	8	5.0	5.0	0	0	0	0	0	0	0	0	0	0	0	0	0	0	0	0	0	0
1	1	1	2	8	5.0	5.0	0	0	0	0	0	0	0	0	0	0	0	0	0	0	0	0	0	0
1	1	1	1	8	4.2	4.5	-	5.25	-	1.5	36	0.75	-6	-	4.25	-	0.75	150	0.375	-4.625	1	3	2	3
1	1	1	2	8	4.9	4.8	-	1	-	0.25	25	0.125	-1.125	-	1	-	0.75	179	0.375	-1.375	1	1	1	1
1	1	1	1	8	5.0	5.0	0	0	0	0	0	0	0	0	0	0	0	0	0	0	0	0	0	0
1	1	1	1	8	5.0	5.0	0	0	0	0	0	0	0	0	0	0	0	0	0	0	0	0	0	0
1	1	1	2	8	5.0	5.0	0	0	0	0	0	0	0	0	0	0	0	0	0	0	0	0	0	0
1	1	1	1	9	5.0	5.0	0	0	0	0	0	0	0	0	0	0	0	0	0	0	0	0	0	0
1	1	1	2	9	5.0	5.0	0	0	0	0	0	0	0	0	0	0	0	0	0	0	0	0	0	0
1	1	1	2	9	4.9	4.9	-	4.75	-	0.5	170	0.25	-5	-	1.5	-	0.5	11	0.25	-1.75	1	2	1	2
1	1	1	1	9	4.6	4.6	-	1.25	-	0.5	165	0.25	-1.5	-	0.75	-	0.75	11	0.375	-1.125	1	1	1	1
1	1	1	2	8	5.0	5.0	0	0	0	0	0	0	0	0	0	0	0	0	0	0	0	0	0	0
1	1	1	1	8	5.0	5.0	0	0	0	0	0	0	0	0	0	0	0	0	0	0	0	0	0	0
1	1	1	1	8	4.8	4.8	-	0.75	+	2.25	97	1.125	0.375	0	0	+	2.75	81	1.375	1.375	0	0	0	0
1	1	1	2	8	4.5	4.5	-	3.5	0	0	0	0	-3.5	-	3	-	0.25	163	0.125	-3.125	1	2	2	2
1	1	1	2	9	5.0	5.0	0	0	0	0	0	0	0	0	0	0	0	0	0	0	0	0	0	0
1	1	1	2	9	4.8	4.8	-	1.5	-	1	5	0.5	-2	-	2.25	-	1	7	0.5	-2.75	1	1	1	1
1	1	1	1	9	5.0	5.0	0	0	0	0	0	0	0	0	0	0	0	0	0	0	0	0	0	0
1	1	1	1	10	5.0	5.0	0	0	0	0	0	0	0	0	0	0	0	0	0	0	0	0	0	0
1	1	1	2	8	4.8	4.8	-	2	-	0.25	161	0.125	-2.125	-	2.25	0	0	0	0	-2.25	1	1	1	1
1	1	1	1	8	5.0	5.0	0	0	0	0	0	0	0	0	0	0	0	0	0	0	0	0	0	0
1	1	1	2	8	4.9	4.9	+	2	+	0.75	55	0.375	2.375	-	0.5	-	1.75	34	0.875	-1.375	1	0	1	1
1	1	1	1	9	5.0	5.0	0	0	0	0	0	0	0	0	0	0	0	0	0	0	0	0	0	0
1	1	1	1	9	4.1	5.0	+	3.75	+	0.25	77	0.125	3.875	0	0	-	0.25	12	0.125	-0.125	0	0	0	0
1	1	1	2	9	5.0	4.9	+	1.25	+	1	94	0.5	1.75	+	1.25	+	0.75	92	0.375	1.625	0	0	0	0
1	1	1	1	10	5.0	5.0	0	0	0	0	0	0	0	0	0	0	0	0	0	0	0	0	0	0
1	1	1	1	8	5.0	5.0	0	0	0	0	0	0	0	0	0	0	0	0	0	0	0	0	0	0
1	1	1	1	8	4.9	4.8	-	2.5	0	0	0	0	-2.5	-	1.75	-	0.5	13	0.25	-2	1	1	1	1
1	1	1	2	8	5.0	5.0	0	0	0	0	0	0	0	0	0	0	0	0	0	0	0	0	0	0
1	1	1	1	9	5.0	5.0	0	0	0	0	0	0	0	0	0	0	0	0	0	0	0	0	0	0
1	1	1	1	9	5.0	5.0	0	0	0	0	0	0	0	0	0	0	0	0	0	0	0	0	0	0
1	1	1	2	8	5.0	5.0	0	0	0	0	0	0	0	0	0	0	0	0	0	0	0	0	0	0
1	1	1	2	8	5.0	5.0	0	0	0	0	0	0	0	0	0	0	0	0	0	0	0	0	0	0
1	1	1	1	8	4.8	4.7	-	1	-	0.25	85	0.125	-1.125	-	0.75	-	0.5	52	0.25	-1	1	1	1	1
1	1	1	1	8	5.0	5.0	0	0	0	0	0	0	0	0	0	0	0	0	0	0	0	0	0	0
1	1	1	2	8	4.8	5.0	+	0.5	+	2.5	89	1.25	1.75	-	0.5	+	1.75	148	0.875	0.375	0	0	0	0
1	1	1	2	9	5.0	5.0	0	0	0	0	0	0	0	0	0	0	0	0	0	0	0	0	0	0
1	1	1	2	9	5.0	5.0	0	0	0	0	0	0	0	0	0	0	0	0	0	0	0	0	0	0
1	1	1	2	9	5.0	5.0	0	0	0	0	0	0	0	0	0	0	0	0	0	0	0	0	0	0
1	1	1	1	8	5.0	5.0	0	0	0	0	0	0	0	0	0	0	0	0	0	0	0	0	0	0
1	1	1	1	8	5.0	5.0	0	0	0	0	0	0	0	0	0	0	0	0	0	0	0	0	0	0
1	1	1	2	8	4.8	4.8	-	1.25	-	0.25	159	0.125	-1.375	-	1.75	-	0.5	13	0.25	-2	1	1	1	1
1	1	1	1	8	4.9	4.8	+	0.75	+	1	75	0.5	1.25	+	2	+	1.75	93	0.875	2.875	0	0	0	0
1	1	1	2	9	5.0	5.0	0	0	0	0	0	0	0	0	0	0	0	0	0	0	0	0	0	0
1	1	1	1	8	5.0	5.0	0	0	0	0	0	0	0	0	0	0	0	0	0	0	0	0	0	0
1	1	1	1	8	5.0	5.0	0	0	0	0	0	0	0	0	0	0	0	0	0	0	0	0	0	0
1	1	1	1	8	5.1	5.1	0	0	0	0	0	0	0	0	0	0	0	0	0	0	0	0	0	0
1	1	1	2	8	5.0	5.0	0	0	0	0	0	0	0	0	0	0	0	0	0	0	0	0	0	0
1	1	1	1	8	5.0	5.0	0	0	0	0	0	0	0	0	0	0	0	0	0	0	0	0	0	0
1	1	1	2	8	5.0	5.0	0	0	0	0	0	0	0	0	0	0	0	0	0	0	0	0	0	0
1	1	1	1	8	4.8	4.5	-	2.25	-	0.25	149	0.125	-2.375	-	2.5	-	1	7	0.5	-3	1	1	2	2
1	1	1	2	8	5.0	5.0	0	0	-	0.5	178	0.25	-0.25	0	0	-	0.25	25	0.125	-0.125	0	0	0	0
1	1	1	2	9	5.0	5.0	0	0	0	0	0	0	0	0	0	0	0	0	0	0	0	0	0	0
1	1	1	1	9	5.0	4.8	+	0.25	-	1.25	4	0.625	-0.375	-	1.5	-	0.5	174	0.25	-1.75	1	0	1	1
1	1	1	1	9	5.0	5.0	0	0	0	0	0	0	0	0	0	0	0	0	0	0	0	0	0	0
1	1	1	2	9	4.5	4.5	-	1.25	-	0.5	116	0.25	-1.5	-	1.25	-	0.25	18	0.125	-1.375	1	1	1	1
1	1	1	2	8	5.0	5.0	0	0	0	0	0	0	0	0	0	0	0	0	0	0	0	0	0	0
1	1	1	2	8	5.0	5.0	0	0	0	0	0	0	0	0	0	0	0	0	0	0	0	0	0	0
1	1	1	1	8	5.0	5.0	0	0	0	0	0	0	0	0	0	0	0	0	0	0	0	0	0	0
1	1	1	2	8	5.1	5.0	0	0	0	0	0	0	0	0	0	0	0	0	0	0	0	0	0	0
1	1	1	2	9	5.0	5.0	0	0	0	0	0	0	0	0	0	0	0	0	0	0	0	0	0	0
1	1	1	2	8	4.8	4.8	-	3.5	-	0.5	170	0.25	-3.75	-	2.75	-	0.75	177	0.375	-3.125	1	2	2	2
1	1	1	2	8	5.0	5.0	-	0.25	-	1	60	0.5	-0.75	-	0.25	0	0	0	0	-0.25	0	1	0	1
1	1	1	1	8	4.8	4.8	-	1	-	1.75	167	0.875	-1.875	-	2.5	-	1	33	0.5	-3	1	1	2	2
1	1	1	2	9	4.6	4.8	+	0.25	+	1.25	90	0.625	0.875	+	0.25	+	1.25	84	0.625	0.875	0	0	0	0
1	1	1	1	9	5.0	5.0	0	0	0	0	0	0	0	0	0	0	0	0	0	0	0	0	0	0
1	1	1	2	9	5.0	5.0	0	0	0	0	0	0	0	0	0	0	0	0	0	0	0	0	0	0
1	1	1	2	8	5.0	5.0	0	0	0	0	0	0	0	0	0	0	0	0	0	0	0	0	0	0
1	1	1	1	8	5.0	5.1	0	0	0	0	0	0	0	0	0	0	0	0	0	0	0	0	0	0
1	1	1	1	8	4.8	4.8	-	0.75	-	0.25	95	0.125	-0.875	-	0.5	-	0.25	73	0.125	-0.625	1	1	1	1
1	1	1	1	8	5.0	5.0	0	0	0	0	0	0	0	0	0	0	0	0	0	0	0	0	0	0
1	1	1	1	9	5.0	5.0	0	0	0	0	0	0	0	0	0	0	0	0	0	0	0	0	0	0
1	1	1	1	9	5.1	5.0	0	0	0	0	0	0	0	0	0	0	0	0	0	0	0	0	0	0
1	1	1	1	9	5.0	5.0	0	0	0	0	0	0	0	0	0	0	0	0	0	0	0	0	0	0
1	1	1	2	8	5.0	5.0	0	0	0	0	0	0	0	0	0	0	0	0	0	0	0	0	0	0
1	1	1	1	8	5.0	5.0	0	0	0	0	0	0	0	0	0	0	0	0	0	0	0	0	0	0
1	1	1	1	8	5.0	5.0	0	0	0	0	0	0	0	0	0	0	0	0	0	0	0	0	0	0
1	1	1	2	9	5.0	5.0	0	0	0	0	0	0	0	0	0	0	0	0	0	0	0	0	0	0
1	1	1	1	9	5.0	5.0	0	0	0	0	0	0	0	0	0	0	0	0	0	0	0	0	0	0
1	1	1	1	9	4.9	4.9	+	1.25	+	0.5	92	0.25	1.5	+	1.5	+	0.5	84	0.25	1.75	0	0	0	0
1	1	1	2	8	4.9	4.9	+	0.5	-	1	85	0.5	0	-	0.5	-	0.25	173	0.125	-0.625	1	0	1	1
1	1	1	1	9	5.0	5.0	0	0	0	0	0	0	0	0	0	0	0	0	0	0	0	0	0	0
1	1	1	2	8	4.8	4.8	-	0.75	-	0.25	171	0.125	-0.875	-	1	-	0.25	18	0.125	-1.125	1	1	1	1
1	1	1	2	8	5.0	5.0	0	0	0	0	0	0	0	0	0	0	0	0	0	0	0	0	0	0
1	1	1	1	8	5.0	5.0	0	0	0	0	0	0	0	0	0	0	0	0	0	0	0	0	0	0
1	1	1	2	8	5.0	5.0	0	0	0	0	0	0	0	0	0	0	0	0	0	0	0	0	0	0
1	1	1	2	8	5.0	5.0	0	0	0	0	0	0	0	0	0	0	0	0	0	0	0	0	0	0
1	1	1	1	9	4.9	4.8	-	1.5	-	0.25	172	0.125	-1.625	-	1.25	-	0.75	172	0.375	-1.625	1	1	1	1
1	1	1	2	9	5.0	5.0	0	0	0	0	0	0	0	0	0	0	0	0	0	0	0	0	0	0
1	1	1	1	8	5.0	5.0	0	0	0	0	0	0	0	0	0	0	0	0	0	0	0	0	0	0
1	1	1	1	9	5.0	5.0	0	0	0	0	0	0	0	0	0	0	0	0	0	0	0	0	0	0
1	1	1	2	8	5.0	5.0	-	0.5	0	0	0	0	-0.5	-	0.25	-	1.5	8	0.75	-1	0	1	1	1
1	1	1	2	8	5.0	5.0	0	0	0	0	0	0	0	0	0	0	0	0	0	0	0	0	0	0
1	1	1	2	8	5.0	5.0	0	0	0	0	0	0	0	0	0	0	0	0	0	0	0	0	0	0
1	1	1	1	8	5.0	5.0	0	0	0	0	0	0	0	0	0	0	0	0	0	0	0	0	0	0
1	1	1	2	8	5.0	5.0	-	0.25	-	0.5	95	0.25	-0.5	-	0.5	-	0.5	90	0.25	-0.75	0	1	1	1
1	1	1	2	8	5.0	5.0	0	0	0	0	0	0	0	0	0	0	0	0	0	0	0	0	0	0
1	1	1	1	8	5.0	5.0	0	0	0	0	0	0	0	0	0	0	0	0	0	0	0	0	0	0
1	1	1	1	9	5.0	5.0	0	0	0	0	0	0	0	0	0	0	0	0	0	0	0	0	0	0
1	1	1	1	8	4.9	5.0	-	0.75	+	1.75	88	0.875	0.125	-	0.75	+	2.25	88	1.125	0.375	0	0	0	0
1	1	1	1	7	5.0	5.0	0	0	0	0	0	0	0	0	0	0	0	0	0	0	0	0	0	0
1	1	1	1	7	4.9	4.9	-	1.75	0	0	0	0	-1.75	-	0.75	-	0.5	170	0.25	-1	1	1	1	1
1	1	1	1	7	5.0	5.0	0	0	0	0	0	0	0	0	0	0	0	0	0	0	0	0	0	0
1	1	1	1	7	4.8	4.9	0	0	-	0.25	171	0.125	-0.125	-	0.25	-	0.25	174	0.125	-0.375	0	0	0	0
1	1	1	2	7	5.0	5.0	0	0	0	0	0	0	0	0	0	0	0	0	0	0	0	0	0	0
1	1	1	2	8	5.0	5.0	+	0.5	-	2	3	1	-0.5	-	1	+	2.75	95	1.375	0.375	0	1	0	1
1	1	1	1	8	5.1	5.1	0	0	0	0	0	0	0	0	0	0	0	0	0	0	0	0	0	0
1	1	1	2	8	5.0	5.0	0	0	0	0	0	0	0	0	0	0	0	0	0	0	0	0	0	0
1	1	1	1	7	4.8	4.8	-	2	0	0	0	0	-2	-	0.5	-	1.25	13	0.625	-1.125	1	1	1	1
1	1	1	1	7	4.8	4.8	-	0.75	-	0.5	113	0.25	-1	-	0.5	-	0.25	89	0.125	-0.625	1	1	1	1
1	1	1	1	7	5.0	5.0	0	0	0	0	0	0	0	0	0	0	0	0	0	0	0	0	0	0
1	1	1	1	7	5.0	5.0	0	0	0	0	0	0	0	0	0	0	0	0	0	0	0	0	0	0
1	1	1	1	8	5.0	5.0	0	0	0	0	0	0	0	0	0	0	0	0	0	0	0	0	0	0
1	1	1	2	8	5.0	5.0	0	0	0	0	0	0	0	0	0	0	0	0	0	0	0	0	0	0
1	1	1	2	8	5.0	4.9	-	1.25	-	0.75	62	0.375	-1.625	0	0	-	0.25	180	0.125	-0.125	0	1	0	1
1	1	1	2	7	5.0	5.1	0	0	0	0	0	0	0	0	0	0	0	0	0	0	0	0	0	0
1	1	1	1	7	5.0	5.0	0	0	0	0	0	0	0	0	0	0	0	0	0	0	0	0	0	0
1	1	1	1	8	4.8	4.8	-	0.25	-	4.5	10	2.25	-2.5	-	1.75	-	3	165	1.5	-3.25	1	1	2	2
1	1	1	1	7	4.6	4.6	+	2.25	-	4.25	171	2.125	0.125	+	1.75	-	5.5	175	2.75	-1	1	0	1	1
1	1	1	1	7	5.0	5.0	0	0	0	0	0	0	0	0	0	0	0	0	0	0	0	0	0	0
1	1	1	2	7	5.0	5.0	0	0	0	0	0	0	0	0	0	0	0	0	0	0	0	0	0	0
1	1	1	2	8	5.0	5.0	0	0	0	0	0	0	0	0	0	0	0	0	0	0	0	0	0	0
1	1	1	2	7	5.0	5.0	0	0	0	0	0	0	0	0	0	0	0	0	0	0	0	0	0	0
1	1	1	2	8	5.0	5.0	0	0	0	0	0	0	0	0	0	0	0	0	0	0	0	0	0	0
1	1	1	2	7	5.0	5.0	0	0	0	0	0	0	0	0	0	0	0	0	0	0	0	0	0	0
1	1	1	2	7	5.0	5.0	0	0	0	0	0	0	0	0	0	0	0	0	0	0	0	0	0	0
1	1	1	1	7	5.0	5.0	0	0	0	0	0	0	0	0	0	0	0	0	0	0	0	0	0	0
1	1	1	1	8	5.0	5.0	0	0	0	0	0	0	0	0	0	0	0	0	0	0	0	0	0	0
1	1	1	1	8	5.0	5.0	0	0	0	0	0	0	0	0	0	0	0	0	0	0	0	0	0	0
1	1	1	2	8	5.0	5.0	0	0	0	0	0	0	0	0	0	0	0	0	0	0	0	0	0	0
1	1	1	2	7	5.0	5.0	0	0	0	0	0	0	0	0	0	0	0	0	0	0	0	0	0	0
1	1	1	2	7	4.2	4.1	-	2.75	-	0.25	165	0.125	-2.875	-	2.5	-	0.25	177	0.125	-2.625	1	1	1	1
1	1	1	2	7	5.0	5.0	0	0	0	0	0	0	0	0	0	0	0	0	0	0	0	0	0	0
1	1	1	1	7	5.0	5.0	0	0	0	0	0	0	0	0	0	0	0	0	0	0	0	0	0	0
1	1	1	2	8	5.0	5.0	0	0	0	0	0	0	0	0	0	0	0	0	0	0	0	0	0	0
1	1	1	1	7	5.0	5.0	0	0	0	0	0	0	0	0	0	0	0	0	0	0	0	0	0	0
1	1	1	1	7	5.0	5.0	0	0	0	0	0	0	0	0	0	0	0	0	0	0	0	0	0	0
1	1	1	1	8	5.0	5.0	0	0	0	0	0	0	0	0	0	0	0	0	0	0	0	0	0	0
1	1	1	1	8	4.7	4.7	-	0.5	+	2.75	90	1.375	0.875	-	0.25	+	3.75	79	1.875	1.625	0	0	0	0
1	1	1	2	7	5.0	5.0	0	0	0	0	0	0	0	0	0	0	0	0	0	0	0	0	0	0
1	1	1	2	7	5.0	4.5	-	0.25	-	3.25	4	1.625	-1.875	-	0.5	-	1	7	0.5	-1	1	1	1	1
1	1	1	2	7	5.0	5.0	0	0	0	0	0	0	0	0	0	0	0	0	0	0	0	0	0	0
1	1	1	2	7	5.0	5.0	-	1	-	1.75	81	0.875	-1.875	-	0.5	-	1	36	0.5	-1	0	1	1	1
1	1	1	2	8	4.8	4.9	-	2	-	1.25	176	0.625	-2.625	-	0.5	+	1.5	103	0.75	0.25	1	1	0	1
1	1	1	2	7	4.7	4.6	-	1.25	-	0.25	48	0.125	-1.375	-	1	-	0.5	104	0.25	-1.25	1	1	1	1
1	1	1	1	9	5.0	5.0	0	0	0	0	0	0	0	0	0	0	0	0	0	0	0	0	0	0
1	1	1	2	7	5.0	5.0	0	0	0	0	0	0	0	0	0	0	0	0	0	0	0	0	0	0
1	1	1	2	7	5.0	5.0	0	0	0	0	0	0	0	0	0	0	0	0	0	0	0	0	0	0
1	1	1	1	7	5.0	5.0	0	0	0	0	0	0	0	0	0	0	0	0	0	0	0	0	0	0
1	1	1	2	7	4.9	4.8	-	1.75	-	0.5	7	0.25	-2	-	0.5	+	1.25	83	0.625	0.125	1	1	0	1
1	1	1	2	7	5.0	5.0	0	0	0	0	0	0	0	0	0	0	0	0	0	0	0	0	0	0
1	1	1	2	7	5.0	5.0	0	0	0	0	0	0	0	0	0	0	0	0	0	0	0	0	0	0
1	1	1	2	7	4.9	5.0	+	0.25	+	0.25	102	0.125	0.375	+	0.5	+	0.5	66	0.25	0.75	0	0	0	0
1	1	1	1	7	5.0	5.0	0	0	0	0	0	0	0	0	0	0	0	0	0	0	0	0	0	0
1	1	1	2	7	4.9	5.0	-	0.75	-	0.5	178	0.25	-1	-	0.25	+	1.5	90	0.75	0.5	1	1	0	1
1	1	1	1	7	4.8	4.9	-	0.75	-	0.25	11	0.125	-0.875	-	1	-	0.25	11	0.125	-1.125	1	1	1	1
1	1	1	2	7	5.0	5.0	0	0	0	0	0	0	0	0	0	0	0	0	0	0	0	0	0	0
1	1	1	1	7	5.0	5.0	0	0	0	0	0	0	0	0	0	0	0	0	0	0	0	0	0	0
1	1	1	1	7	5.0	5.0	0	0	0	0	0	0	0	0	0	0	0	0	0	0	0	0	0	0
1	1	1	1	8	5.0	5.0	0	0	0	0	0	0	0	0	0	0	0	0	0	0	0	0	0	0
1	1	1	1	8	5.0	5.0	0	0	0	0	0	0	0	0	0	0	0	0	0	0	0	0	0	0
1	1	1	1	7	5.0	5.0	0	0	0	0	0	0	0	0	0	0	0	0	0	0	0	0	0	0
1	1	1	1	7	5.0	5.0	0	0	0	0	0	0	0	0	0	0	0	0	0	0	0	0	0	0
1	1	1	1	7	5.1	5.0	0	0	0	0	0	0	0	0	0	0	0	0	0	0	0	0	0	0
1	1	1	1	7	5.0	5.0	0	0	0	0	0	0	0	0	0	0	0	0	0	0	0	0	0	0
1	1	1	1	7	5.0	5.0	0	0	0	0	0	0	0	0	0	0	0	0	0	0	0	0	0	0
1	1	1	2	7	5.0	4.8	+	0.25	+	0.25	61	0.125	0.375	-	0.5	0	0	0	0	-0.5	1	0	1	1
1	1	1	2	7	5.0	5.0	0	0	0	0	0	0	0	0	0	0	0	0	0	0	0	0	0	0
1	1	1	1	7	5.0	5.0	0	0	0	0	0	0	0	0	0	0	0	0	0	0	0	0	0	0
1	1	1	1	7	5.0	5.0	0	0	0	0	0	0	0	0	0	0	0	0	0	0	0	0	0	0
1	1	1	1	7	5.0	5.0	0	0	0	0	0	0	0	0	0	0	0	0	0	0	0	0	0	0
1	1	1	2	7	5.0	5.0	0	0	0	0	0	0	0	0	0	0	0	0	0	0	0	0	0	0
1	1	1	1	8	5.0	5.0	0	0	0	0	0	0	0	0	0	0	0	0	0	0	0	0	0	0
1	1	1	2	8	5.0	5.0	0	0	0	0	0	0	0	0	0	0	0	0	0	0	0	0	0	0
1	1	1	2	8	5.0	5.0	0	0	0	0	0	0	0	0	0	0	0	0	0	0	0	0	0	0
1	1	1	1	8	5.0	5.0	0	0	0	0	0	0	0	0	0	0	0	0	0	0	0	0	0	0
1	1	1	2	7	5.0	5.0	0	0	0	0	0	0	0	0	0	0	0	0	0	0	0	0	0	0
1	1	1	1	7	5.0	5.0	0	0	0	0	0	0	0	0	0	0	0	0	0	0	0	0	0	0
1	1	1	2	7	5.0	5.0	0	0	0	0	0	0	0	0	0	0	0	0	0	0	0	0	0	0
1	1	1	2	7	5.0	5.0	0	0	0	0	0	0	0	0	0	0	0	0	0	0	0	0	0	0
1	1	1	1	7	5.0	5.0	0	0	0	0	0	0	0	0	0	0	0	0	0	0	0	0	0	0
1	1	1	1	8	5.0	5.0	0	0	0	0	0	0	0	0	0	0	0	0	0	0	0	0	0	0
1	1	1	2	8	5.0	5.0	0	0	0	0	0	0	0	0	0	0	0	0	0	0	0	0	0	0
1	1	1	2	8	5.0	5.0	0	0	0	0	0	0	0	0	0	0	0	0	0	0	0	0	0	0
1	1	1	2	8	5.0	5.0	0	0	0	0	0	0	0	0	0	0	0	0	0	0	0	0	0	0
1	1	1	1	8	4.7	4.7	-	0.25	-	0.25	49	0.125	-0.375	-	0.5	0	0	0	0	-0.5	1	0	1	1
1	1	1	1	7	5.0	5.0	0	0	0	0	0	0	0	0	0	0	0	0	0	0	0	0	0	0
1	1	1	1	7	5.0	5.0	0	0	0	0	0	0	0	0	0	0	0	0	0	0	0	0	0	0
1	1	1	2	7	5.0	5.0	0	0	0	0	0	0	0	0	0	0	0	0	0	0	0	0	0	0
1	1	1	2	7	5.0	5.0	0	0	0	0	0	0	0	0	0	0	0	0	0	0	0	0	0	0
1	1	1	1	7	5.0	5.0	0	0	0	0	0	0	0	0	0	0	0	0	0	0	0	0	0	0
1	1	1	2	8	5.0	5.0	0	0	0	0	0	0	0	0	0	0	0	0	0	0	0	0	0	0
1	1	1	1	7	5.0	5.0	0	0	0	0	0	0	0	0	0	0	0	0	0	0	0	0	0	0
1	1	1	1	7	5.0	5.0	0	0	0	0	0	0	0	0	0	0	0	0	0	0	0	0	0	0
1	1	1	1	7	5.0	5.0	0	0	0	0	0	0	0	0	0	0	0	0	0	0	0	0	0	0
1	1	1	1	7	5.0	5.0	0	0	0	0	0	0	0	0	0	0	0	0	0	0	0	0	0	0
1	1	1	1	7	5.0	5.0	0	0	0	0	0	0	0	0	0	0	0	0	0	0	0	0	0	0
1	1	1	2	7	5.0	5.0	0	0	0	0	0	0	0	0	0	0	0	0	0	0	0	0	0	0
1	1	1	2	8	5.0	5.0	0	0	0	0	0	0	0	0	0	0	0	0	0	0	0	0	0	0
1	1	1	1	7	5.0	5.0	0	0	0	0	0	0	0	0	0	0	0	0	0	0	0	0	0	0
1	1	1	2	7	4.6	4.6	+	1.25	-	2.75	171	1.375	-0.125	-	0.25	+	1	92	0.5	0.25	0	0	0	0
1	1	1	1	7	5.0	5.0	0	0	0	0	0	0	0	0	0	0	0	0	0	0	0	0	0	0
1	1	1	1	7	4.8	4.8	-	1	+	4.5	96	2.25	1.25	-	1.25	+	4.25	86	2.125	0.875	0	0	0	0
1	1	1	2	7	5.0	5.0	0	0	0	0	0	0	0	0	0	0	0	0	0	0	0	0	0	0
1	1	1	2	8	5.0	5.0	0	0	0	0	0	0	0	0	0	0	0	0	0	0	0	0	0	0
1	1	1	2	8	5.0	5.0	0	0	0	0	0	0	0	0	0	0	0	0	0	0	0	0	0	0
1	1	1	2	7	5.0	5.0	0	0	0	0	0	0	0	0	0	0	0	0	0	0	0	0	0	0
1	1	1	1	7	5.0	4.9	-	0.5	-	0.25	96	0.125	-0.625	-	0.5	-	0.25	155	0.125	-0.625	1	1	1	1
1	1	1	2	7	5.0	5.0	0	0	0	0	0	0	0	0	0	0	0	0	0	0	0	0	0	0
1	1	1	2	8	5.0	5.0	0	0	0	0	0	0	0	0	0	0	0	0	0	0	0	0	0	0
1	1	1	2	8	5.0	5.0	0	0	0	0	0	0	0	0	0	0	0	0	0	0	0	0	0	0
1	1	1	1	7	5.0	5.0	0	0	0	0	0	0	0	0	0	0	0	0	0	0	0	0	0	0
1	1	1	1	7	4.6	4.8	-	1.25	-	0.25	117	0.125	-1.375	-	1.5	-	0.25	107	0.125	-1.625	1	1	1	1
1	1	1	2	7	5.0	5.0	0	0	0	0	0	0	0	0	0	0	0	0	0	0	0	0	0	0
1	1	1	1	7	4.9	4.9	-	0.25	+	1.25	82	0.625	0.375	-	0.75	+	1.75	91	0.875	0.125	0	0	0	0
1	1	1	1	7	5.0	5.0	0	0	0	0	0	0	0	0	0	0	0	0	0	0	0	0	0	0
1	1	1	1	7	5.0	5.0	0	0	0	0	0	0	0	0	0	0	0	0	0	0	0	0	0	0
1	1	1	2	7	5.0	5.0	+	0.25	0	0	90	0	0.25	+	0.25	0	0	90	0	0.25	0	0	0	0
1	1	1	2	7	5.0	5.0	0	0	0	0	0	0	0	0	0	0	0	0	0	0	0	0	0	0
1	1	1	1	7	5.0	5.0	0	0	0	0	0	0	0	0	0	0	0	0	0	0	0	0	0	0
1	1	1	1	8	5.0	5.0	0	0	0	0	0	0	0	0	0	0	0	0	0	0	0	0	0	0
1	1	1	2	7	5.0	4.7	+	1	+	1.5	96	0.75	1.75	+	3.25	+	1.5	125	0.75	4	0	0	0	0
1	1	1	1	7	5.0	5.0	0	0	0	0	0	0	0	0	0	0	0	0	0	0	0	0	0	0
1	1	1	1	7	5.0	5.0	0	0	0	0	0	0	0	0	0	0	0	0	0	0	0	0	0	0
1	1	1	2	7	5.0	5.0	0	0	0	0	0	0	0	0	0	0	0	0	0	0	0	0	0	0
1	1	1	1	7	5.0	5.0	0	0	0	0	0	0	0	0	0	0	0	0	0	0	0	0	0	0
1	1	1	1	7	4.8	4.8	+	2	+	1.25	143	0.625	2.625	+	0.25	-	0.5	165	0.25	0	0	0	0	0
1	1	1	1	7	5.1	5.1	0	0	0	0	0	0	0	0	0	0	0	0	0	0	0	0	0	0
1	1	1	2	7	4.7	4.8	-	0.5	0	0	0	0	-0.5	-	0.5	0	0	0	0	-0.5	1	1	1	1
1	1	1	1	7	4.4	4.0	-	2.5	-	0.25	25	0.125	-2.625	-	0.25	-	0.25	15	0.125	-0.375	1	1	0	1
1	1	1	1	7	5.0	5.0	0	0	0	0	0	0	0	0	0	0	0	0	0	0	0	0	0	0
1	1	1	1	7	5.0	5.0	0	0	0	0	0	0	0	0	0	0	0	0	0	0	0	0	0	0
1	1	1	2	7	5.1	5.1	0	0	0	0	0	0	0	0	0	0	0	0	0	0	0	0	0	0
1	1	1	1	8	5.0	5.0	0	0	0	0	0	0	0	0	0	0	0	0	0	0	0	0	0	0
1	1	1	1	9	4.9	4.9	+	0.5	+	0.5	157	0.25	0.75	0	0	+	0.5	145	0.25	0.25	0	0	0	0
1	1	1	2	7	5.0	5.0	0	0	0	0	0	0	0	0	0	0	0	0	0	0	0	0	0	0
1	1	1	2	7	5.1	5.1	0	0	0	0	0	0	0	0	0	0	0	0	0	0	0	0	0	0
1	1	1	1	7	5.0	4.7	-	1.25	-	0.25	26	0.125	-1.375	-	0.75	-	0.75	159	0.375	-1.125	1	1	1	1
1	1	1	2	7	5.0	5.0	0	0	0	0	0	0	0	0	0	0	0	0	0	0	0	0	0	0
1	1	1	2	7	5.0	5.0	0	0	0	0	0	0	0	0	0	0	0	0	0	0	0	0	0	0
1	1	1	2	8	5.0	5.0	0	0	0	0	0	0	0	0	0	0	0	0	0	0	0	0	0	0
1	1	1	2	7	5.0	5.1	0	0	0	0	0	0	0	0	0	0	0	0	0	0	0	0	0	0
1	1	1	1	7	5.0	5.0	0	0	0	0	0	0	0	0	0	0	0	0	0	0	0	0	0	0
1	1	1	2	7	5.0	4.8	0	0	+	0.5	91	0.25	0.25	+	1	-	1.75	6	0.875	0.125	0	0	0	0
1	1	1	1	7	5.0	5.0	0	0	0	0	0	0	0	0	0	0	0	0	0	0	0	0	0	0
1	1	1	1	8	5.0	5.0	0	0	0	0	0	0	0	0	0	0	0	0	0	0	0	0	0	0
1	1	1	2	7	5.1	5.1	0	0	0	0	0	0	0	0	0	0	0	0	0	0	0	0	0	0
1	1	1	2	7	5.0	5.0	0	0	0	0	0	0	0	0	0	0	0	0	0	0	0	0	0	0
1	1	1	2	7	5.0	5.0	0	0	0	0	0	0	0	0	0	0	0	0	0	0	0	0	0	0
1	1	1	2	7	5.0	5.0	0	0	0	0	0	0	0	0	0	0	0	0	0	0	0	0	0	0
1	1	1	1	7	5.0	5.0	0	0	0	0	0	0	0	0	0	0	0	0	0	0	0	0	0	0
1	1	1	2	8	5.0	5.0	0	0	0	0	0	0	0	0	0	0	0	0	0	0	0	0	0	0
1	1	1	2	8	5.0	5.0	0	0	0	0	0	0	0	0	0	0	0	0	0	0	0	0	0	0
1	1	1	1	7	5.0	5.0	0	0	0	0	0	0	0	0	0	0	0	0	0	0	0	0	0	0
1	1	1	2	7	5.0	5.0	0	0	0	0	0	0	0	0	0	0	0	0	0	0	0	0	0	0
1	1	1	2	7	5.0	5.0	0	0	0	0	0	0	0	0	0	0	0	0	0	0	0	0	0	0
1	1	1	1	7	4.8	4.8	0	0	-	0.25	87	0.125	-0.125	0	0	-	0.25	3	0.125	-0.125	0	0	0	0
1	1	1	2	7	5.0	5.0	-	0.25	0	0	0	0	-0.25	-	0.25	0	0	0	0	-0.25	0	0	0	0
1	1	1	1	7	5.0	5.0	0	0	0	0	0	0	0	0	0	0	0	0	0	0	0	0	0	0
1	1	1	1	8	5.0	5.0	0	0	0	0	0	0	0	0	0	0	0	0	0	0	0	0	0	0
1	1	1	1	7	5.0	5.0	0	0	0	0	0	0	0	0	0	0	0	0	0	0	0	0	0	0
1	1	1	1	8	5.0	5.0	0	0	0	0	0	0	0	0	0	0	0	0	0	0	0	0	0	0
1	1	1	1	7	5.0	5.0	0	0	0	0	0	0	0	0	0	0	0	0	0	0	0	0	0	0
1	1	1	1	7	5.0	5.0	0	0	0	0	0	0	0	0	0	0	0	0	0	0	0	0	0	0
1	1	1	1	7	5.0	5.0	0	0	0	0	0	0	0	0	0	0	0	0	0	0	0	0	0	0
1	1	1	2	8	4.9	4.8	-	3.5	-	0.25	171	0.125	-3.625	-	3	-	0.75	170	0.375	-3.375	1	2	2	2
1	1	1	1	7	5.0	5.0	0	0	0	0	0	0	0	0	0	0	0	0	0	0	0	0	0	0
1	1	1	1	8	5.0	5.0	0	0	0	0	0	0	0	0	0	0	0	0	0	0	0	0	0	0
1	1	1	1	7	5.0	5.0	0	0	0	0	0	0	0	0	0	0	0	0	0	0	0	0	0	0
1	1	1	2	8	5.0	5.0	0	0	0	0	0	0	0	0	0	0	0	0	0	0	0	0	0	0
1	1	1	1	8	5.1	5.1	0	0	0	0	0	0	0	0	0	0	0	0	0	0	0	0	0	0
1	1	1	1	7	5.0	5.0	0	0	0	0	0	0	0	0	0	0	0	0	0	0	0	0	0	0
1	1	1	2	7	5.1	5.1	0	0	0	0	0	0	0	0	0	0	0	0	0	0	0	0	0	0
1	1	1	2	7	5.0	5.0	0	0	0	0	0	0	0	0	0	0	0	0	0	0	0	0	0	0
1	1	1	2	7	5.0	5.0	0	0	0	0	0	0	0	0	0	0	0	0	0	0	0	0	0	0
1	1	1	2	7	5.0	5.0	0	0	0	0	0	0	0	0	0	0	0	0	0	0	0	0	0	0
1	1	1	2	7	5.0	5.0	0	0	0	0	0	0	0	0	0	0	0	0	0	0	0	0	0	0
1	1	1	2	8	5.0	5.0	0	0	0	0	0	0	0	0	0	0	0	0	0	0	0	0	0	0
1	1	1	1	8	5.0	5.0	0	0	0	0	0	0	0	0	0	0	0	0	0	0	0	0	0	0
1	1	1	1	7	5.0	5.0	0	0	0	0	0	0	0	0	0	0	0	0	0	0	0	0	0	0
1	1	1	1	7	5.0	5.0	0	0	0	0	0	0	0	0	0	0	0	0	0	0	0	0	0	0
1	1	1	1	7	4.8	4.7	-	0.75	-	0.25	5	0.125	-0.875	-	0.5	-	0.75	4	0.375	-0.875	1	1	1	1
1	1	1	1	7	5.0	5.0	0	0	0	0	0	0	0	0	0	0	0	0	0	0	0	0	0	0
1	1	1	1	8	4.8	4.9	+	0.75	+	0.25	14	0.125	0.875	+	4.25	+	0.75	169	0.375	4.625	0	0	0	0
1	1	1	2	7	5.1	5.1	0	0	0	0	0	0	0	0	0	0	0	0	0	0	0	0	0	0
1	1	1	2	8	5.0	5.0	0	0	0	0	0	0	0	0	0	0	0	0	0	0	0	0	0	0
1	1	1	2	8	5.0	5.0	0	0	0	0	0	0	0	0	0	0	0	0	0	0	0	0	0	0
1	1	1	2	8	5.0	5.0	0	0	0	0	0	0	0	0	0	0	0	0	0	0	0	0	0	0
1	1	1	2	7	5.0	5.0	0	0	0	0	0	0	0	0	0	0	0	0	0	0	0	0	0	0
1	1	1	1	7	5.0	5.0	0	0	0	0	0	0	0	0	0	0	0	0	0	0	0	0	0	0
1	1	1	1	7	5.0	5.0	0	0	0	0	0	0	0	0	0	0	0	0	0	0	0	0	0	0
1	1	1	1	7	5.0	5.0	0	0	0	0	0	0	0	0	0	0	0	0	0	0	0	0	0	0
1	1	1	1	7	4.9	4.9	0	0	+	0.75	74	0.375	0.375	+	0.5	-	1.25	168	0.625	-0.125	0	0	0	0
1	1	1	1	8	5.0	5.0	0	0	0	0	0	0	0	0	0	0	0	0	0	0	0	0	0	0
1	1	1	1	8	5.0	5.0	0	0	0	0	0	0	0	0	0	0	0	0	0	0	0	0	0	0
1	1	1	2	8	5.0	5.0	0	0	0	0	0	0	0	0	0	0	0	0	0	0	0	0	0	0
1	1	1	2	8	5.0	5.0	0	0	0	0	0	0	0	0	0	0	0	0	0	0	0	0	0	0
1	1	1	1	7	4.9	4.9	0	0	+	0.25	122	0.125	0.125	+	0.5	-	1	169	0.5	0	0	0	0	0
1	1	1	1	8	5.0	5.0	0	0	0	0	0	0	0	0	0	0	0	0	0	0	0	0	0	0
1	1	1	1	8	5.0	4.9	+	0.25	+	0.75	86	0.375	0.625	+	0.5	+	0.75	109	0.375	0.875	0	0	0	0
1	1	1	1	8	5.0	5.0	0	0	0	0	0	0	0	0	0	0	0	0	0	0	0	0	0	0
1	1	1	1	8	5.0	4.8	-	0.5	-	0.5	15	0.25	-0.75	0	0	-	0.75	164	0.375	-0.375	0	1	0	1
1	1	1	1	8	4.4	4.3	-	2.75	-	0.75	4	0.375	-3.125	-	2.75	-	0.5	11	0.25	-3	1	2	2	2
1	1	1	1	8	4.9	4.9	-	0.5	-	1.5	10	0.75	-1.25	0	0	-	0.75	177	0.375	-0.375	1	1	0	1
1	1	1	1	7	5.0	5.0	0	0	0	0	0	0	0	0	0	0	0	0	0	0	0	0	0	0
1	1	1	1	8	4.9	5.0	0	0	+	0.5	108	0.25	0.25	0	0	+	0.5	63	0.25	0.25	0	0	0	0
1	1	1	2	8	5.0	5.0	0	0	0	0	0	0	0	0	0	0	0	0	0	0	0	0	0	0
1	1	1	2	8	5.0	5.0	0	0	0	0	0	0	0	0	0	0	0	0	0	0	0	0	0	0
1	1	1	1	8	5.0	5.0	0	0	0	0	0	0	0	0	0	0	0	0	0	0	0	0	0	0
1	1	1	1	7	5.1	5.1	0	0	0	0	0	0	0	0	0	0	0	0	0	0	0	0	0	0
1	1	1	2	8	4.7	4.5	+	2.75	+	2.5	105	1.25	4	+	4.75	+	2.5	82	1.25	6	0	0	0	0
1	1	1	1	8	5.0	5.0	0	0	0	0	0	0	0	0	0	0	0	0	0	0	0	0	0	0
1	1	1	2	8	5.0	5.0	+	0.25	0	0	90	0	0.25	+	0.25	-	0.5	176	0.25	0	0	0	0	0
1	1	1	2	7	4.9	4.8	+	0.75	+	0.25	107	0.125	0.875	+	0.75	+	0.5	95	0.25	1	0	0	0	0
1	1	1	2	7	5.0	5.0	0	0	0	0	0	0	0	0	0	0	0	0	0	0	0	0	0	0
1	1	1	1	8	5.0	5.0	0	0	0	0	0	0	0	0	0	0	0	0	0	0	0	0	0	0
1	1	1	2	7	4.9	4.9	-	0.75	-	0.5	158	0.25	-1	-	0.25	+	0.75	98	0.375	0.125	1	1	0	1
1	1	1	1	7	5.1	5.1	0	0	0	0	0	0	0	0	0	0	0	0	0	0	0	0	0	0
1	1	1	2	7	5.0	5.0	0	0	0	0	0	0	0	0	0	0	0	0	0	0	0	0	0	0
1	1	1	2	7	5.0	5.0	0	0	0	0	0	0	0	0	0	0	0	0	0	0	0	0	0	0
1	1	1	2	7	5.0	5.0	0	0	0	0	0	0	0	0	0	0	0	0	0	0	0	0	0	0
1	1	1	2	7	5.0	5.0	0	0	0	0	0	0	0	0	0	0	0	0	0	0	0	0	0	0
1	1	1	1	7	5.0	5.0	0	0	0	0	0	0	0	0	0	0	0	0	0	0	0	0	0	0
1	1	1	2	7	5.0	5.0	0	0	0	0	0	0	0	0	0	0	0	0	0	0	0	0	0	0
1	1	1	1	8	5.0	5.0	0	0	0	0	0	0	0	0	0	0	0	0	0	0	0	0	0	0
1	1	1	1	7	5.0	5.0	0	0	0	0	0	0	0	0	0	0	0	0	0	0	0	0	0	0
1	1	1	1	8	5.0	5.0	0	0	0	0	0	0	0	0	0	0	0	0	0	0	0	0	0	0
1	1	1	2	7	4.9	5.0	-	3.5	-	0.25	10	0.125	-3.625	-	2.75	-	0.25	16	0.125	-2.875	1	2	1	2
1	1	1	1	7	5.0	5.0	0	0	0	0	0	0	0	0	0	0	0	0	0	0	0	0	0	0
1	1	1	1	7	4.8	4.8	+	1	-	1.75	177	0.875	0.125	0	0	-	2.25	3	1.125	-1.125	1	0	1	1
1	1	1	2	8	4.9	4.9	+	0.75	+	0.5	9	0.25	1	+	1	0	0	90	0	1	0	0	0	0
1	1	1	1	7	4.9	4.9	-	0.25	-	0.5	11	0.25	-0.5	+	1	+	1	79	0.5	1.5	1	1	0	1
1	1	1	2	8	5.0	5.0	0	0	0	0	0	0	0	0	0	0	0	0	0	0	0	0	0	0
1	1	1	1	7	5.0	5.0	0	0	0	0	0	0	0	0	0	0	0	0	0	0	0	0	0	0
1	1	1	1	7	5.0	5.0	0	0	0	0	0	0	0	0	0	0	0	0	0	0	0	0	0	0
1	1	1	2	8	5.0	5.0	0	0	0	0	0	0	0	0	0	0	0	0	0	0	0	0	0	0
1	1	1	2	8	5.0	5.0	0	0	0	0	0	0	0	0	0	0	0	0	0	0	0	0	0	0
1	1	1	1	8	4.8	4.8	+	0.5	-	1.75	21	0.875	-0.375	+	0.5	-	1.5	176	0.75	-0.25	0	0	0	0
1	1	1	1	7	5.0	5.0	0	0	0	0	0	0	0	0	0	0	0	0	0	0	0	0	0	0
1	1	1	2	7	5.0	5.0	0	0	0	0	0	0	0	0	0	0	0	0	0	0	0	0	0	0
1	1	1	1	7	5.0	5.0	0	0	0	0	0	0	0	0	0	0	0	0	0	0	0	0	0	0
1	1	1	2	8	5.0	5.0	0	0	0	0	0	0	0	0	0	0	0	0	0	0	0	0	0	0
1	1	1	1	8	4.8	4.8	+	1	-	2.5	168	1.25	-0.25	-	1	-	0.5	7	0.25	-1.25	1	0	1	1
1	1	1	2	7	5.0	5.0	0	0	0	0	0	0	0	0	0	0	0	0	0	0	0	0	0	0
1	1	1	1	7	4.8	5.0	+	4.75	+	0.75	86	0.375	5.125	+	0.5	+	0.5	62	0.25	0.75	0	0	0	0
1	1	1	1	7	5.0	5.0	0	0	0	0	0	0	0	0	0	0	0	0	0	0	0	0	0	0
1	1	1	2	8	5.0	5.0	0	0	0	0	0	0	0	0	0	0	0	0	0	0	0	0	0	0
1	1	1	1	8	4.9	4.9	-	1	0	0	0	0	-1	-	1	-	0.25	134	0.125	-1.125	1	1	1	1
1	1	1	1	8	5.0	5.0	0	0	0	0	0	0	0	0	0	0	0	0	0	0	0	0	0	0
1	1	1	2	8	4.8	4.8	-	0.75	-	0.25	5	0.125	-0.875	-	0.75	0	0	0	0	-0.75	1	1	1	1
1	1	1	2	8	5.0	5.0	0	0	0	0	0	0	0	0	0	0	0	0	0	0	0	0	0	0
1	1	1	2	8	5.0	5.0	0	0	0	0	0	0	0	0	0	0	0	0	0	0	0	0	0	0
1	1	1	2	8	5.0	4.8	-	0.5	-	0.75	170	0.375	-0.875	-	1	-	0.75	180	0.375	-1.375	1	1	1	1
1	1	1	2	7	4.9	5.0	+	0.25	-	0.5	16	0.25	0	-	0.25	+	0.75	70	0.375	0.125	0	0	0	0
1	1	1	2	8	5.0	5.0	0	0	0	0	0	0	0	0	0	0	0	0	0	0	0	0	0	0
1	1	1	1	8	4.8	4.8	-	0.5	0	0	0	0	-0.5	-	0.5	-	0.5	3	0.25	-0.75	1	1	1	1
1	1	1	1	7	4.9	4.9	-	0.75	0	0	0	0	-0.75	-	0.75	0	0	0	0	-0.75	1	1	1	1
1	1	1	1	7	5.0	5.0	0	0	0	0	0	0	0	0	0	0	0	0	0	0	0	0	0	0
1	1	1	1	7	5.0	4.9	0	0	-	0.25	65	0.125	-0.125	-	0.25	-	0.25	109	0.125	-0.375	0	0	0	0
1	1	1	2	7	5.0	5.0	0	0	0	0	0	0	0	0	0	0	0	0	0	0	0	0	0	0
1	1	1	2	7	5.0	4.9	+	1	+	2	85	1	2	+	2.25	+	2	88	1	3.25	0	0	0	0
1	1	1	1	7	5.1	5.0	0	0	0	0	0	0	0	0	0	0	0	0	0	0	0	0	0	0
1	1	1	2	8	5.0	5.0	0	0	0	0	0	0	0	0	0	0	0	0	0	0	0	0	0	0
1	1	1	2	7	5.0	5.0	0	0	0	0	0	0	0	0	0	0	0	0	0	0	0	0	0	0
1	1	1	2	8	5.0	5.0	0	0	0	0	0	0	0	0	0	0	0	0	0	0	0	0	0	0
1	1	1	1	7	5.0	5.1	0	0	0	0	0	0	0	0	0	0	0	0	0	0	0	0	0	0
1	1	1	1	8	5.0	5.0	0	0	0	0	0	0	0	0	0	0	0	0	0	0	0	0	0	0
1	1	1	1	7	5.0	5.0	0	0	0	0	0	0	0	0	0	0	0	0	0	0	0	0	0	0
1	1	1	1	8	5.0	5.0	0	0	0	0	0	0	0	0	0	0	0	0	0	0	0	0	0	0
1	1	1	1	8	5.0	5.0	0	0	0	0	0	0	0	0	0	0	0	0	0	0	0	0	0	0
1	1	1	2	7	5.0	5.0	0	0	0	0	0	0	0	0	0	0	0	0	0	0	0	0	0	0
1	1	1	1	8	5.0	5.0	0	0	0	0	0	0	0	0	0	0	0	0	0	0	0	0	0	0
1	1	1	2	8	5.0	5.0	0	0	0	0	0	0	0	0	0	0	0	0	0	0	0	0	0	0
1	1	1	2	8	5.0	5.0	0	0	0	0	0	0	0	0	0	0	0	0	0	0	0	0	0	0
1	1	1	1	7	5.0	5.0	0	0	0	0	0	0	0	0	0	0	0	0	0	0	0	0	0	0
1	1	1	2	8	5.1	5.1	0	0	0	0	0	0	0	0	0	0	0	0	0	0	0	0	0	0
1	1	1	1	7	5.1	5.0	0	0	0	0	0	0	0	0	0	0	0	0	0	0	0	0	0	0
1	1	1	1	7	4.8	4.8	-	0.75	-	0.25	2	0.125	-0.875	-	2.25	-	0.5	169	0.25	-2.5	1	1	1	1
1	1	1	1	7	5.0	5.0	0	0	0	0	0	0	0	0	0	0	0	0	0	0	0	0	0	0
1	1	1	2	8	5.0	5.0	0	0	0	0	0	0	0	0	0	0	0	0	0	0	0	0	0	0
1	1	1	1	7	5.0	5.0	0	0	0	0	0	0	0	0	0	0	0	0	0	0	0	0	0	0
1	1	1	1	8	5.0	5.0	0	0	0	0	0	0	0	0	0	0	0	0	0	0	0	0	0	0
1	1	1	2	7	5.0	5.0	0	0	0	0	0	0	0	0	0	0	0	0	0	0	0	0	0	0
1	1	1	2	7	5.0	5.0	0	0	0	0	0	0	0	0	0	0	0	0	0	0	0	0	0	0
1	1	1	2	8	5.0	5.0	0	0	0	0	0	0	0	0	0	0	0	0	0	0	0	0	0	0
1	1	1	2	7	5.0	5.0	0	0	0	0	0	0	0	0	0	0	0	0	0	0	0	0	0	0
1	1	1	2	8	4.8	4.7	-	1	0	0	0	0	-1	-	1.25	0	0	0	0	-1.25	1	1	1	1
1	1	1	2	7	4.8	4.8	-	1.75	0	0	0	0	-1.75	-	1.5	0	0	0	0	-1.5	1	1	1	1
1	1	1	1	7	4.6	4.7	0	0	-	0.5	11	0.25	-0.25	-	1.25	-	0.5	56	0.25	-1.5	1	0	1	1
1	1	1	1	7	4.6	4.5	-	1.5	-	0.25	89	0.125	-1.625	-	2.5	-	0.25	86	0.125	-2.625	1	1	1	1
1	1	1	2	7	5.0	5.0	0	0	0	0	0	0	0	0	0	0	0	0	0	0	0	0	0	0
1	1	1	2	8	5.0	5.0	0	0	0	0	0	0	0	0	0	0	0	0	0	0	0	0	0	0
1	1	1	2	7	5.0	5.0	0	0	0	0	0	0	0	0	0	0	0	0	0	0	0	0	0	0
1	1	1	2	7	5.0	5.0	0	0	0	0	0	0	0	0	0	0	0	0	0	0	0	0	0	0
1	1	1	2	8	4.9	5.0	-	1.25	-	0.25	4	0.125	-1.375	-	1.5	-	0.5	42	0.25	-1.75	1	1	1	1
1	1	1	1	7	4.9	5.0	-	0.5	-	0.5	175	0.25	-0.75	+	0.5	-	1	180	0.5	0	1	1	0	1
1	1	1	1	7	5.0	5.0	0	0	0	0	0	0	0	0	0	0	0	0	0	0	0	0	0	0
1	1	1	1	7	5.0	5.0	0	0	0	0	0	0	0	0	0	0	0	0	0	0	0	0	0	0
1	1	1	1	8	4.8	4.8	+	0.5	-	0.75	171	0.375	0.125	+	0.25	-	0.5	176	0.25	0	0	0	0	0
1	1	1	1	7	5.0	5.0	0	0	0	0	0	0	0	0	0	0	0	0	0	0	0	0	0	0
1	1	1	1	7	5.0	5.0	0	0	0	0	0	0	0	0	0	0	0	0	0	0	0	0	0	0
1	1	1	2	8	5.0	5.0	0	0	0	0	0	0	0	0	0	0	0	0	0	0	0	0	0	0
1	1	1	2	7	5.0	5.0	0	0	0	0	0	0	0	0	0	0	0	0	0	0	0	0	0	0
1	1	1	2	7	4.4	4.4	+	4.25	+	3.25	92	1.625	5.875	+	3.25	+	2.75	81	1.375	4.625	0	0	0	0
1	1	1	1	8	4.6	4.8	-	1.75	-	1.5	4	0.75	-2.5	-	0.25	-	2	178	1	-1.25	1	1	1	1
1	1	1	1	8	5.0	5.0	0	0	0	0	0	0	0	0	0	0	0	0	0	0	0	0	0	0
1	1	1	1	7	5.0	5.0	0	0	0	0	0	0	0	0	0	0	0	0	0	0	0	0	0	0
1	1	1	1	7	5.0	5.0	0	0	0	0	0	0	0	0	0	0	0	0	0	0	0	0	0	0
1	1	1	2	7	5.0	5.0	0	0	0	0	0	0	0	0	0	0	0	0	0	0	0	0	0	0
1	1	1	2	7	4.8	4.7	+	0.25	-	1.25	166	0.625	-0.375	+	0.5	-	1.25	7	0.625	-0.125	0	0	0	0
1	1	1	2	7	4.8	4.7	-	3.5	-	0.75	91	0.375	-3.875	-	2.75	-	0.25	44	0.125	-2.875	1	2	1	2
1	1	1	2	7	5.0	5.0	0	0	0	0	0	0	0	0	0	0	0	0	0	0	0	0	0	0
1	1	1	1	8	4.6	4.5	-	3	-	0.5	61	0.25	-3.25	-	2.75	0	0	0	0	-2.75	1	2	1	2
1	1	1	1	8	5.0	5.0	0	0	0	0	0	0	0	0	0	0	0	0	0	0	0	0	0	0
1	1	1	2	7	5.0	5.0	0	0	0	0	0	0	0	0	0	0	0	0	0	0	0	0	0	0
1	1	1	2	7	5.0	5.0	0	0	0	0	0	0	0	0	0	0	0	0	0	0	0	0	0	0
1	1	1	2	7	5.0	4.9	-	1.25	0	0	0	0	-1.25	+	0.25	-	0.25	174	0.125	0.125	0	1	0	1
1	1	1	2	7	5.0	5.0	0	0	0	0	0	0	0	0	0	0	0	0	0	0	0	0	0	0
1	1	1	2	8	5.0	5.0	0	0	0	0	0	0	0	0	0	0	0	0	0	0	0	0	0	0
1	1	1	1	7	5.0	5.0	0	0	0	0	0	0	0	0	0	0	0	0	0	0	0	0	0	0
1	1	1	1	8	5.0	5.0	0	0	0	0	0	0	0	0	0	0	0	0	0	0	0	0	0	0
1	1	1	1	7	5.1	5.1	0	0	0	0	0	0	0	0	0	0	0	0	0	0	0	0	0	0
1	1	1	2	7	4.9	5.0	0	0	0	0	0	0	0	+	0.5	+	0.25	54	0.125	0.625	0	0	0	0
1	1	1	2	7	4.8	4.9	-	0.5	-	0.5	7	0.25	-0.75	0	0	-	0.5	175	0.25	-0.25	1	1	0	1
1	1	1	1	7	5.0	5.0	0	0	0	0	0	0	0	0	0	0	0	0	0	0	0	0	0	0
1	1	1	1	7	5.0	5.0	0	0	0	0	0	0	0	0	0	0	0	0	0	0	0	0	0	0
1	1	1	1	7	5.0	5.0	0	0	0	0	0	0	0	0	0	0	0	0	0	0	0	0	0	0
1	1	1	1	7	5.0	5.0	0	0	0	0	0	0	0	0	0	0	0	0	0	0	0	0	0	0
1	1	1	1	8	5.0	4.8	-	2.75	0	0	0	0	-2.75	-	0.75	-	1.25	169	0.625	-1.375	1	1	1	1
1	1	1	1	7	5.1	5.0	0	0	0	0	0	0	0	0	0	0	0	0	0	0	0	0	0	0
1	1	1	1	7	5.0	5.0	0	0	0	0	0	0	0	0	0	0	0	0	0	0	0	0	0	0
1	1	1	1	7	5.0	5.0	0	0	0	0	0	0	0	0	0	0	0	0	0	0	0	0	0	0
1	1	1	2	8	5.0	5.0	0	0	0	0	0	0	0	0	0	0	0	0	0	0	0	0	0	0
1	1	1	1	7	5.0	5.0	0	0	0	0	0	0	0	0	0	0	0	0	0	0	0	0	0	0
1	1	1	1	7	5.0	5.0	0	0	0	0	0	0	0	0	0	0	0	0	0	0	0	0	0	0
1	1	1	1	7	5.0	5.0	0	0	0	0	0	0	0	0	0	0	0	0	0	0	0	0	0	0
1	1	1	1	9	5.0	5.0	0	0	0	0	0	0	0	0	0	0	0	0	0	0	0	0	0	0
1	1	1	2	10	5.0	5.0	0	0	0	0	0	0	0	0	0	0	0	0	0	0	0	0	0	0
1	1	1	1	7	4.8	5.0	-	1	-	1.25	1	0.625	-1.625	-	0.75	-	0.75	179	0.375	-1.125	1	1	1	1
1	1	1	1	6	4.6	4.7	0	0	-	0.25	170	0.125	-0.125	+	0.5	+	0.25	89	0.125	0.625	0	0	0	0
1	1	1	2	7	4.8	4.8	-	0.25	0	0	0	0	-0.25	-	0.75	-	0.5	163	0.25	-1	1	0	1	1
1	1	1	2	6	5.0	5.0	0	0	0	0	0	0	0	0	0	0	0	0	0	0	0	0	0	0
1	1	1	2	6	4.9	4.9	-	1.75	-	0.5	2	0.25	-2	-	0.25	-	0.75	8	0.375	-0.625	1	1	1	1
1	1	1	2	6	5.0	5.0	0	0	0	0	0	0	0	0	0	0	0	0	0	0	0	0	0	0
1	1	1	1	6	5.0	5.0	0	0	0	0	0	0	0	0	0	0	0	0	0	0	0	0	0	0
1	1	1	1	7	5.0	5.0	0	0	0	0	0	0	0	0	0	0	0	0	0	0	0	0	0	0
1	1	1	2	7	4.8	4.8	-	0.5	0	0	0	0	-0.5	-	1	-	0.25	118	0.125	-1.125	1	1	1	1
1	1	1	1	6	5.0	4.7	+	0.25	+	0.25	139	0.125	0.375	+	2.5	+	0.25	81	0.125	2.625	0	0	0	0
1	1	1	1	7	5.0	5.0	0	0	0	0	0	0	0	0	0	0	0	0	0	0	0	0	0	0
1	1	1	1	6	5.0	5.0	0	0	0	0	0	0	0	0	0	0	0	0	0	0	0	0	0	0
1	1	1	1	6	5.0	5.0	0	0	0	0	0	0	0	0	0	0	0	0	0	0	0	0	0	0
1	1	1	2	6	5.0	5.0	0	0	0	0	0	0	0	0	0	0	0	0	0	0	0	0	0	0
1	1	1	2	6	5.0	5.0	0	0	0	0	0	0	0	0	0	0	0	0	0	0	0	0	0	0
1	1	1	2	6	5.0	5.0	0	0	0	0	0	0	0	0	0	0	0	0	0	0	0	0	0	0
1	1	1	1	7	4.9	4.9	+	0.5	+	0.75	102	0.375	0.875	+	0.75	-	2.5	2	1.25	-0.5	1	0	1	1
1	1	1	1	6	5.0	5.0	0	0	0	0	0	0	0	0	0	0	0	0	0	0	0	0	0	0
1	1	1	2	6	4.7	4.8	-	0.5	0	0	0	0	-0.5	-	2.5	-	0.25	65	0.125	-2.625	1	1	1	1
1	1	1	2	7	4.8	4.9	-	1.5	-	0.25	87	0.125	-1.625	-	1.25	-	0.25	104	0.125	-1.375	1	1	1	1
1	1	1	1	6	5.0	5.0	0	0	0	0	0	0	0	0	0	0	0	0	0	0	0	0	0	0
1	1	1	1	6	5.0	5.0	0	0	0	0	0	0	0	0	0	0	0	0	0	0	0	0	0	0
1	1	1	2	7	5.0	5.0	0	0	0	0	0	0	0	0	0	0	0	0	0	0	0	0	0	0
1	1	1	2	6	5.0	5.0	0	0	0	0	0	0	0	0	0	0	0	0	0	0	0	0	0	0
1	1	1	1	6	5.0	5.0	0	0	0	0	0	0	0	0	0	0	0	0	0	0	0	0	0	0
1	1	1	1	6	5.0	5.0	0	0	0	0	0	0	0	0	0	0	0	0	0	0	0	0	0	0
1	1	1	2	7	5.0	5.0	0	0	0	0	0	0	0	0	0	0	0	0	0	0	0	0	0	0
1	1	1	2	7	5.0	5.0	0	0	0	0	0	0	0	0	0	0	0	0	0	0	0	0	0	0
1	1	1	1	7	4.9	4.9	+	0.5	+	0.25	81	0.125	0.625	+	0.5	+	0.5	86	0.25	0.75	0	0	0	0
1	1	1	1	7	5.0	5.0	0	0	0	0	0	0	0	0	0	0	0	0	0	0	0	0	0	0
1	1	1	1	7	5.0	5.0	0	0	0	0	0	0	0	0	0	0	0	0	0	0	0	0	0	0
1	1	1	1	7	5.0	5.0	0	0	0	0	0	0	0	0	0	0	0	0	0	0	0	0	0	0
1	1	1	1	6	5.0	5.0	0	0	0	0	0	0	0	0	0	0	0	0	0	0	0	0	0	0
1	1	1	1	6	5.0	5.0	0	0	0	0	0	0	0	0	0	0	0	0	0	0	0	0	0	0
1	1	1	2	6	5.0	5.0	0	0	0	0	0	0	0	0	0	0	0	0	0	0	0	0	0	0
1	1	1	2	6	4.8	4.8	-	0.25	-	0.5	172	0.25	-0.5	+	0.25	-	0.25	1	0.125	0.125	1	1	0	1
1	1	1	1	7	5.0	5.0	0	0	0	0	0	0	0	0	0	0	0	0	0	0	0	0	0	0
1	1	1	2	7	4.5	4.4	0	0	0	0	0	0	0	0	0	+	0.25	46	0.125	0.125	0	0	0	0
1	1	1	2	6	4.9	4.7	-	0.25	+	0.75	96	0.375	0.125	0	0	+	0.75	94	0.375	0.375	0	0	0	0
1	1	1	1	6	4.8	4.8	+	0.75	+	0.25	130	0.125	0.875	+	1	+	0.5	169	0.25	1.25	0	0	0	0
1	1	1	2	7	4.9	4.9	+	0.75	+	1.25	86	0.625	1.375	+	0.75	+	1.25	95	0.625	1.375	0	0	0	0
1	1	1	2	6	5.0	5.0	0	0	0	0	0	0	0	0	0	0	0	0	0	0	0	0	0	0
1	1	1	1	7	5.0	5.0	0	0	0	0	0	0	0	0	0	0	0	0	0	0	0	0	0	0
1	1	1	1	7	4.9	4.9	+	0.25	+	0.25	87	0.125	0.375	0	0	+	0.5	92	0.25	0.25	0	0	0	0
1	1	1	2	7	5.0	5.0	0	0	0	0	0	0	0	0	0	0	0	0	0	0	0	0	0	0
1	1	1	1	7	5.0	5.0	0	0	0	0	0	0	0	0	0	0	0	0	0	0	0	0	0	0
1	1	1	1	7	4.8	4.8	+	0.5	+	1	85	0.5	1	+	0.5	+	1	88	0.5	1	0	0	0	0
1	1	1	1	6	5.0	5.0	0	0	0	0	0	0	0	0	0	0	0	0	0	0	0	0	0	0
1	1	1	2	6	4.9	4.9	-	0.5	0	0	0	0	-0.5	-	0.5	-	0.25	3	0.125	-0.625	1	1	1	1
1	1	1	2	6	5.0	5.0	0	0	0	0	0	0	0	0	0	0	0	0	0	0	0	0	0	0
1	1	1	2	7	5.0	5.0	0	0	0	0	0	0	0	0	0	0	0	0	0	0	0	0	0	0
1	1	1	1	6	5.0	5.0	0	0	0	0	0	0	0	0	0	0	0	0	0	0	0	0	0	0
1	1	1	2	6	4.9	4.8	+	0.25	-	2	177	1	-0.75	0	0	-	1.75	174	0.875	-0.875	1	1	1	1
1	1	1	2	6	5.0	5.0	0	0	0	0	0	0	0	0	0	0	0	0	0	0	0	0	0	0
1	1	1	1	7	5.0	5.0	0	0	0	0	0	0	0	0	0	0	0	0	0	0	0	0	0	0
1	1	1	2	7	5.0	5.0	0	0	0	0	0	0	0	0	0	0	0	0	0	0	0	0	0	0
1	1	1	2	6	5.0	5.0	0	0	0	0	0	0	0	0	0	0	0	0	0	0	0	0	0	0
1	1	1	2	6	5.0	5.0	0	0	0	0	0	0	0	0	0	0	0	0	0	0	0	0	0	0
1	1	1	2	7	5.0	5.0	0	0	0	0	0	0	0	0	0	0	0	0	0	0	0	0	0	0
1	1	1	2	6	5.0	5.0	0	0	0	0	0	0	0	0	0	0	0	0	0	0	0	0	0	0
1	1	1	1	7	4.7	5.0	-	1	-	0.25	6	0.125	-1.125	-	0.25	-	0.25	99	0.125	-0.375	1	1	0	1
1	1	1	1	6	5.0	5.0	0	0	0	0	0	0	0	0	0	0	0	0	0	0	0	0	0	0
1	1	1	2	6	4.9	4.9	+	0.25	+	1.25	77	0.625	0.875	+	0.25	+	0.75	86	0.375	0.625	0	0	0	0
1	1	1	1	6	5.0	5.0	0	0	0	0	0	0	0	0	0	0	0	0	0	0	0	0	0	0
1	1	1	2	6	5.0	5.0	0	0	0	0	0	0	0	-	0.25	-	0.25	138	0.125	-0.375	0	0	0	0
1	1	1	2	6	5.0	5.0	0	0	0	0	0	0	0	0	0	0	0	0	0	0	0	0	0	0
1	1	1	1	6	5.0	5.0	0	0	0	0	0	0	0	0	0	0	0	0	0	0	0	0	0	0
1	1	1	1	6	5.0	5.0	0	0	0	0	0	0	0	0	0	0	0	0	0	0	0	0	0	0
1	1	1	1	7	5.0	5.0	0	0	0	0	0	0	0	0	0	0	0	0	0	0	0	0	0	0
1	1	1	2	6	4.8	4.9	+	0.75	+	1	88	0.5	1.25	+	0.25	-	0.75	1	0.375	-0.125	0	0	0	0
1	1	1	2	6	5.0	5.0	0	0	0	0	0	0	0	0	0	0	0	0	0	0	0	0	0	0
1	1	1	2	6	5.0	5.0	0	0	0	0	0	0	0	0	0	0	0	0	0	0	0	0	0	0
1	1	1	1	7	5.0	5.0	0	0	0	0	0	0	0	0	0	0	0	0	0	0	0	0	0	0
1	1	1	1	6	5.0	5.0	0	0	0	0	0	0	0	0	0	0	0	0	0	0	0	0	0	0
1	1	1	1	7	5.0	5.0	0	0	0	0	0	0	0	0	0	0	0	0	0	0	0	0	0	0
1	1	1	2	6	5.0	5.0	0	0	0	0	0	0	0	0	0	0	0	0	0	0	0	0	0	0
1	1	1	2	7	5.0	5.0	0	0	0	0	0	0	0	0	0	0	0	0	0	0	0	0	0	0
1	1	1	2	7	5.0	5.0	0	0	0	0	0	0	0	0	0	0	0	0	0	0	0	0	0	0
1	1	1	2	6	5.0	5.0	0	0	0	0	0	0	0	0	0	0	0	0	0	0	0	0	0	0
1	1	1	2	7	5.0	5.0	0	0	0	0	0	0	0	0	0	0	0	0	0	0	0	0	0	0
1	1	1	1	6	5.0	5.0	0	0	0	0	0	0	0	0	0	0	0	0	0	0	0	0	0	0
1	1	1	1	7	5.0	5.0	0	0	0	0	0	0	0	0	0	0	0	0	0	0	0	0	0	0
1	1	1	2	7	5.0	5.0	0	0	0	0	0	0	0	0	0	0	0	0	0	0	0	0	0	0
1	1	1	1	6	5.0	5.0	0	0	0	0	0	0	0	0	0	0	0	0	0	0	0	0	0	0
1	1	1	1	6	5.0	5.0	0	0	-	1	176	0.5	-0.5	+	0.75	-	1.75	172	0.875	-0.125	0	1	0	1
1	1	1	2	8	5.0	5.0	0	0	0	0	0	0	0	0	0	0	0	0	0	0	0	0	0	0
1	1	1	1	7	4.9	4.9	0	0	0	0	0	0	0	0	0	0	0	0	0	0	0	0	0	0
1	1	1	2	6	5.0	5.0	0	0	0	0	0	0	0	0	0	0	0	0	0	0	0	0	0	0
1	1	1	1	6	5.0	5.0	0	0	0	0	0	0	0	0	0	0	0	0	0	0	0	0	0	0
1	1	1	2	7	4.9	5.0	+	0.25	+	0.5	81	0.25	0.5	0	0	+	0.75	81	0.375	0.375	0	0	0	0
1	1	1	2	6	5.0	5.0	0	0	0	0	0	0	0	0	0	0	0	0	0	0	0	0	0	0
1	1	1	1	6	5.0	4.8	0	0	+	0.25	81	0.125	0.125	+	0.75	+	0.25	73	0.125	0.875	0	0	0	0
1	1	1	1	6	5.0	5.0	0	0	0	0	0	0	0	0	0	0	0	0	0	0	0	0	0	0
1	1	1	1	6	5.0	5.0	0	0	0	0	0	0	0	0	0	0	0	0	0	0	0	0	0	0
1	1	1	2	6	5.0	5.0	0	0	0	0	0	0	0	0	0	0	0	0	0	0	0	0	0	0
1	1	1	2	6	5.0	5.0	0	0	0	0	0	0	0	0	0	0	0	0	0	0	0	0	0	0
1	1	1	1	7	5.0	5.0	0	0	0	0	0	0	0	0	0	0	0	0	0	0	0	0	0	0
1	1	1	2	6	4.9	5.0	0	0	+	0.5	82	0.25	0.25	-	2	-	0.25	7	0.125	-2.125	0	0	1	1
1	1	1	1	6	5.0	4.8	+	0.25	0	0	90	0	0.25	+	0.5	+	0.25	71	0.125	0.625	0	0	0	0
1	1	1	1	7	5.0	5.0	0	0	0	0	0	0	0	0	0	0	0	0	0	0	0	0	0	0
1	1	1	2	6	5.0	5.0	0	0	0	0	0	0	0	0	0	0	0	0	0	0	0	0	0	0
1	1	1	1	6	5.0	5.0	0	0	0	0	0	0	0	0	0	0	0	0	0	0	0	0	0	0
1	1	1	2	6	4.8	4.9	-	3	-	1	163	0.5	-3.5	-	0.75	-	0.75	20	0.375	-1.125	1	2	1	2
1	1	1	2	6	4.9	4.9	-	1.75	-	0.25	11	0.125	-1.875	-	0.75	0	0	0	0	-0.75	1	1	1	1
1	1	1	1	6	5.0	5.0	0	0	0	0	0	0	0	0	0	0	0	0	0	0	0	0	0	0
1	1	1	1	7	5.0	5.0	0	0	0	0	0	0	0	0	0	0	0	0	0	0	0	0	0	0
1	1	1	1	6	5.0	5.0	0	0	0	0	0	0	0	0	0	0	0	0	0	0	0	0	0	0
1	1	1	2	6	4.9	5.0	+	0.25	-	0.75	180	0.375	-0.125	0	0	+	0.5	85	0.25	0.25	0	0	0	0
1	1	1	2	6	4.9	4.9	+	1	+	1	79	0.5	1.5	+	1	+	1.25	93	0.625	1.625	0	0	0	0
1	1	1	1	6	5.0	5.0	0	0	0	0	0	0	0	0	0	0	0	0	0	0	0	0	0	0
1	1	1	2	7	5.0	5.0	0	0	0	0	0	0	0	0	0	0	0	0	0	0	0	0	0	0
1	1	1	1	6	5.0	5.0	0	0	+	0.5	102	0.25	0.25	+	0.25	-	1.25	177	0.625	-0.375	0	0	0	0
1	1	1	2	7	4.9	4.9	+	0.75	+	0.25	71	0.125	0.875	+	0.5	+	0.5	107	0.25	0.75	0	0	0	0
1	1	1	1	6	5.0	5.0	0	0	0	0	0	0	0	0	0	0	0	0	0	0	0	0	0	0
1	1	1	1	6	5.0	5.0	0	0	0	0	0	0	0	0	0	0	0	0	0	0	0	0	0	0
1	1	1	2	6	5.0	5.0	0	0	0	0	0	0	0	0	0	0	0	0	0	0	0	0	0	0
1	1	1	1	7	5.0	5.0	0	0	0	0	0	0	0	0	0	0	0	0	0	0	0	0	0	0
1	1	1	2	6	5.0	5.0	0	0	0	0	0	0	0	0	0	0	0	0	0	0	0	0	0	0
1	1	1	2	6	5.0	5.0	0	0	0	0	0	0	0	0	0	0	0	0	0	0	0	0	0	0
1	1	1	1	6	5.0	5.0	0	0	0	0	0	0	0	0	0	0	0	0	0	0	0	0	0	0
1	1	1	2	7	4.9	5.0	0	0	+	0.5	79	0.25	0.25	+	0.25	-	0.75	18	0.375	-0.125	0	0	0	0
1	1	1	1	6	4.9	4.8	+	0.25	-	0.5	169	0.25	0	-	0.75	-	1	179	0.5	-1.25	1	0	1	1
1	1	1	1	7	5.0	5.0	0	0	0	0	0	0	0	0	0	0	0	0	0	0	0	0	0	0
1	1	1	2	6	5.0	5.0	0	0	0	0	0	0	0	0	0	0	0	0	0	0	0	0	0	0
1	1	1	1	7	5.0	5.0	0	0	0	0	0	0	0	0	0	0	0	0	0	0	0	0	0	0
1	1	1	2	7	4.9	5.0	+	0.25	+	0.25	151	0.125	0.375	+	0.25	+	0.25	45	0.125	0.375	0	0	0	0
1	1	1	1	6	4.9	4.9	+	0.25	-	0.5	177	0.25	0	-	0.25	-	0.25	177	0.125	-0.375	0	0	0	0
1	1	1	2	7	5.0	5.0	0	0	0	0	0	0	0	0	0	0	0	0	0	0	0	0	0	0
1	1	1	1	7	5.0	5.0	0	0	0	0	0	0	0	0	0	0	0	0	0	0	0	0	0	0
1	1	1	1	6	5.0	5.0	0	0	0	0	0	0	0	0	0	0	0	0	0	0	0	0	0	0
1	1	1	2	6	5.0	4.9	-	0.25	-	0.25	70	0.125	-0.375	+	0.25	0	0	90	0	0.25	0	0	0	0
1	1	1	2	6	5.0	5.0	0	0	0	0	0	0	0	0	0	0	0	0	0	0	0	0	0	0
1	1	1	1	7	5.0	5.0	0	0	0	0	0	0	0	0	0	0	0	0	0	0	0	0	0	0
1	1	1	2	6	5.0	5.0	0	0	0	0	0	0	0	0	0	0	0	0	0	0	0	0	0	0
1	1	1	2	6	4.8	4.9	-	2.75	-	0.5	87	0.25	-3	-	0.75	-	0.25	108	0.125	-0.875	1	2	1	2
1	1	1	1	6	4.9	4.8	+	0.5	+	0.75	85	0.375	0.875	+	0.5	+	0.5	91	0.25	0.75	0	0	0	0
1	1	1	1	6	5.0	5.0	0	0	0	0	0	0	0	0	0	0	0	0	0	0	0	0	0	0
1	1	1	1	7	5.0	5.0	0	0	0	0	0	0	0	0	0	0	0	0	0	0	0	0	0	0
1	1	1	1	7	5.0	5.0	0	0	0	0	0	0	0	0	0	0	0	0	0	0	0	0	0	0
1	1	1	1	7	5.0	4.9	0	0	+	0.25	78	0.125	0.125	+	0.25	0	0	90	0	0.25	0	0	0	0
1	1	1	2	6	5.0	5.0	0	0	0	0	0	0	0	0	0	0	0	0	0	0	0	0	0	0
1	1	1	1	7	5.0	5.0	0	0	0	0	0	0	0	0	0	0	0	0	0	0	0	0	0	0
1	1	1	2	6	4.9	4.9	0	0	+	0.5	85	0.25	0.25	+	0.5	+	0.75	107	0.375	0.875	0	0	0	0
1	1	1	2	6	5.0	5.0	0	0	0	0	0	0	0	0	0	0	0	0	0	0	0	0	0	0
1	1	1	1	6	5.0	5.0	0	0	0	0	0	0	0	0	0	0	0	0	0	0	0	0	0	0
1	1	1	1	7	5.0	5.0	0	0	0	0	0	0	0	0	0	0	0	0	0	0	0	0	0	0
1	1	1	2	6	4.9	4.8	0	0	-	0.25	13	0.125	-0.125	+	0.25	-	0.25	175	0.125	0.125	0	0	0	0
1	1	1	2	6	5.0	5.0	0	0	0	0	0	0	0	0	0	0	0	0	0	0	0	0	0	0
1	1	1	2	7	5.0	4.9	+	0.25	+	0.5	92	0.25	0.5	+	0.25	+	0.5	76	0.25	0.5	0	0	0	0
1	1	1	1	7	5.0	5.0	0	0	0	0	0	0	0	0	0	0	0	0	0	0	0	0	0	0
1	1	1	2	6	4.9	4.8	-	0.5	-	0.25	69	0.125	-0.625	-	0.5	-	0.25	98	0.125	-0.625	1	1	1	1
1	1	1	1	6	5.0	5.0	+	0.5	0	0	90	0	0.5	+	0.5	+	0.25	86	0.125	0.625	0	0	0	0
1	1	1	2	6	4.8	4.9	+	0.5	+	0.5	64	0.25	0.75	+	0.5	+	0.5	115	0.25	0.75	0	0	0	0
1	1	1	2	6	4.9	5.0	+	0.75	+	0.25	69	0.125	0.875	+	1	+	0.25	104	0.125	1.125	0	0	0	0
1	1	1	2	7	4.8	4.8	+	0.5	-	0.75	174	0.375	0.125	0	0	-	0.5	4	0.25	-0.25	0	0	0	0
1	1	1	2	6	4.8	4.9	+	0.25	+	0.75	85	0.375	0.625	+	0.25	+	0.75	104	0.375	0.625	0	0	0	0
1	1	1	1	6	5.0	5.0	0	0	0	0	0	0	0	0	0	0	0	0	0	0	0	0	0	0
1	1	1	2	6	5.0	5.0	0	0	0	0	0	0	0	0	0	0	0	0	0	0	0	0	0	0
1	1	1	2	7	5.0	5.0	0	0	0	0	0	0	0	0	0	0	0	0	0	0	0	0	0	0
1	1	1	1	6	5.0	5.0	0	0	0	0	0	0	0	0	0	0	0	0	0	0	0	0	0	0
1	1	1	2	6	5.0	5.0	0	0	0	0	0	0	0	0	0	0	0	0	0	0	0	0	0	0
1	1	1	2	6	5.0	4.9	-	0.5	-	0.5	10	0.25	-0.75	-	0.75	-	0.25	174	0.125	-0.875	1	1	1	1
1	1	1	2	6	5.0	5.0	0	0	0	0	0	0	0	0	0	0	0	0	0	0	0	0	0	0
1	1	1	1	6	5.0	5.0	0	0	0	0	0	0	0	0	0	0	0	0	0	0	0	0	0	0
1	1	1	2	6	5.0	5.0	0	0	0	0	0	0	0	0	0	0	0	0	0	0	0	0	0	0
1	1	1	2	7	5.0	5.0	0	0	0	0	0	0	0	0	0	0	0	0	0	0	0	0	0	0
1	1	1	1	7	4.9	4.9	+	2	+	0.75	155	0.375	2.375	+	1.25	+	1	156	0.5	1.75	0	0	0	0
1	1	1	2	6	5.0	5.0	0	0	0	0	0	0	0	0	0	0	0	0	0	0	0	0	0	0
1	1	1	2	6	4.9	4.8	-	2.25	-	0.5	3	0.25	-2.5	-	1.75	-	0.25	164	0.125	-1.875	1	1	1	1
1	1	1	2	7	5.0	5.0	0	0	0	0	0	0	0	0	0	0	0	0	0	0	0	0	0	0
1	1	1	2	6	5.0	5.0	-	0.25	0	0	0	0	-0.25	0	0	+	0.25	177	0.125	0.125	0	0	0	0
1	1	1	1	6	5.0	5.0	0	0	0	0	0	0	0	0	0	0	0	0	0	0	0	0	0	0
1	1	1	1	6	5.0	5.0	0	0	0	0	0	0	0	0	0	0	0	0	0	0	0	0	0	0
1	1	1	2	6	5.0	5.0	0	0	0	0	0	0	0	0	0	0	0	0	0	0	0	0	0	0
1	1	1	2	7	5.0	5.0	0	0	0	0	0	0	0	0	0	0	0	0	0	0	0	0	0	0
1	1	1	1	7	5.0	5.0	0	0	0	0	0	0	0	0	0	0	0	0	0	0	0	0	0	0
1	1	1	1	6	4.9	4.9	0	0	+	1	90	0.5	0.5	+	0.5	-	1	173	0.5	0	0	0	0	0
1	1	1	1	6	5.0	5.0	0	0	0	0	0	0	0	0	0	0	0	0	0	0	0	0	0	0
1	1	1	2	7	5.0	5.0	0	0	0	0	0	0	0	0	0	0	0	0	0	0	0	0	0	0
1	1	1	1	6	5.0	5.0	0	0	0	0	0	0	0	0	0	0	0	0	0	0	0	0	0	0
1	1	1	2	6	5.0	5.0	0	0	0	0	0	0	0	0	0	0	0	0	0	0	0	0	0	0
1	1	1	1	7	4.6	4.6	+	0.75	+	0.75	90	0.375	1.125	+	1	+	3.75	82	1.875	2.875	0	0	0	0
1	1	1	2	7	4.8	4.8	+	0.25	+	0.5	128	0.25	0.5	0	0	-	0.5	138	0.25	-0.25	0	0	0	0
1	1	1	1	6	5.0	5.0	0	0	0	0	0	0	0	0	0	0	0	0	0	0	0	0	0	0
1	1	1	1	6	4.8	4.8	0	0	-	0.25	13	0.125	-0.125	0	0	+	0.5	107	0.25	0.25	0	0	0	0
1	1	1	1	6	5.0	5.0	0	0	0	0	0	0	0	0	0	0	0	0	0	0	0	0	0	0
1	1	1	2	6	5.0	5.0	0	0	0	0	0	0	0	0	0	0	0	0	0	0	0	0	0	0
1	1	1	1	6	5.0	5.0	0	0	0	0	0	0	0	0	0	0	0	0	0	0	0	0	0	0
1	1	1	1	6	5.0	5.0	0	0	0	0	0	0	0	0	0	0	0	0	0	0	0	0	0	0
1	1	1	2	6	4.6	5.0	-	0.25	0	0	0	0	-0.25	0	0	-	0.25	89	0.125	-0.125	0	0	0	0
1	1	1	2	7	5.0	5.0	0	0	0	0	0	0	0	0	0	0	0	0	0	0	0	0	0	0
1	1	1	2	6	5.0	5.0	0	0	0	0	0	0	0	0	0	0	0	0	0	0	0	0	0	0
1	1	1	1	6	5.0	5.0	0	0	0	0	0	0	0	0	0	0	0	0	0	0	0	0	0	0
1	1	1	1	6	5.0	5.0	0	0	0	0	0	0	0	0	0	0	0	0	0	0	0	0	0	0
1	1	1	1	6	4.9	4.7	+	0.25	+	0.25	167	0.125	0.375	-	0.25	0	0	0	0	-0.25	0	0	0	0
1	1	1	2	7	5.0	5.0	0	0	0	0	0	0	0	0	0	0	0	0	0	0	0	0	0	0
1	1	1	1	6	4.9	4.9	-	1	-	0.25	89	0.125	-1.125	-	0.5	0	0	0	0	-0.5	1	1	1	1
1	1	1	1	6	5.0	5.0	0	0	0	0	0	0	0	0	0	0	0	0	0	0	0	0	0	0
1	1	1	2	6	5.0	5.0	0	0	0	0	0	0	0	0	0	0	0	0	0	0	0	0	0	0
1	1	1	2	7	5.0	5.0	0	0	0	0	0	0	0	0	0	0	0	0	0	0	0	0	0	0
1	1	1	1	6	5.0	5.0	0	0	0	0	0	0	0	0	0	0	0	0	0	0	0	0	0	0
1	1	1	2	6	4.9	4.9	-	0.5	-	0.25	144	0.125	-0.625	-	0.25	-	0.75	15	0.375	-0.625	1	1	1	1
1	1	1	2	6	4.9	4.9	+	0.25	-	1	5	0.5	-0.25	+	0.25	-	1.5	168	0.75	-0.5	1	0	1	1
1	1	1	2	6	4.8	4.9	0	0	-	1.25	178	0.625	-0.625	+	0.25	-	1.25	177	0.625	-0.375	1	1	0	1
1	1	1	2	6	5.0	5.0	0	0	0	0	0	0	0	0	0	0	0	0	0	0	0	0	0	0
1	1	1	2	7	5.0	5.0	0	0	0	0	0	0	0	0	0	0	0	0	0	0	0	0	0	0
1	1	1	2	6	4.7	4.7	+	1	+	0.25	179	0.125	1.125	+	1.75	0	0	90	0	1.75	0	0	0	0
1	1	1	2	6	5.0	5.0	0	0	0	0	0	0	0	0	0	0	0	0	0	0	0	0	0	0
1	1	1	1	6	5.0	5.0	0	0	0	0	0	0	0	0	0	0	0	0	0	0	0	0	0	0
1	1	1	2	6	5.0	5.0	0	0	0	0	0	0	0	0	0	0	0	0	0	0	0	0	0	0
1	1	1	2	6	5.0	5.0	0	0	0	0	0	0	0	0	0	0	0	0	0	0	0	0	0	0
1	1	1	2	6	5.0	5.0	0	0	0	0	0	0	0	0	0	0	0	0	0	0	0	0	0	0
1	1	1	2	6	4.8	4.8	+	0.5	0	0	90	0	0.5	0	0	+	0.5	63	0.25	0.25	0	0	0	0
1	1	1	1	7	4.8	4.8	-	0.75	+	2	87	1	0.25	-	0.25	+	2.75	93	1.375	1.125	0	0	0	0
1	1	1	2	7	5.0	5.0	0	0	0	0	0	0	0	0	0	0	0	0	0	0	0	0	0	0
1	1	1	1	6	4.9	4.8	+	0.75	-	3.25	6	1.625	-0.875	+	0.5	-	4.75	173	2.375	-1.875	1	1	1	1
1	1	1	1	7	5.0	5.0	0	0	0	0	0	0	0	0	0	0	0	0	0	0	0	0	0	0
1	1	1	1	6	5.0	5.0	0	0	0	0	0	0	0	0	0	0	0	0	0	0	0	0	0	0
1	1	1	1	6	5.0	5.0	0	0	0	0	0	0	0	0	0	0	0	0	0	0	0	0	0	0
1	1	1	1	6	5.0	5.0	0	0	0	0	0	0	0	0	0	0	0	0	0	0	0	0	0	0
1	1	1	1	7	4.8	4.9	+	0.25	-	0.5	172	0.25	0	0	0	+	0.5	92	0.25	0.25	0	0	0	0
1	1	1	2	6	5.0	5.0	0	0	0	0	0	0	0	0	0	0	0	0	0	0	0	0	0	0
1	1	1	2	6	5.0	5.0	0	0	0	0	0	0	0	0	0	0	0	0	0	0	0	0	0	0
1	1	1	1	6	5.0	5.0	0	0	0	0	0	0	0	0	0	0	0	0	0	0	0	0	0	0
1	1	1	1	6	5.0	5.0	0	0	0	0	0	0	0	0	0	0	0	0	0	0	0	0	0	0
1	1	1	2	6	5.0	5.0	0	0	0	0	0	0	0	0	0	0	0	0	0	0	0	0	0	0
1	1	1	2	7	5.0	5.0	0	0	0	0	0	0	0	0	0	0	0	0	0	0	0	0	0	0
1	1	1	2	6	4.9	4.8	+	1.25	+	2.25	79	1.125	2.375	+	0.75	+	3.25	99	1.625	2.375	0	0	0	0
1	1	1	2	6	5.0	5.0	0	0	0	0	0	0	0	0	0	0	0	0	0	0	0	0	0	0
1	1	1	2	7	5.1	5.0	0	0	0	0	0	0	0	0	0	0	0	0	0	0	0	0	0	0
1	1	1	2	7	4.7	4.6	0	0	+	0.25	86	0.125	0.125	-	0.25	-	0.25	98	0.125	-0.375	0	0	0	0
1	1	1	1	6	5.0	5.0	0	0	0	0	0	0	0	0	0	0	0	0	0	0	0	0	0	0
1	1	1	2	7	5.0	5.0	0	0	0	0	0	0	0	0	0	0	0	0	0	0	0	0	0	0
1	1	1	1	7	4.9	4.9	-	1.25	-	0.25	180	0.125	-1.375	-	0.75	-	0.25	8	0.125	-0.875	1	1	1	1
1	1	1	1	6	5.0	5.0	+	1.25	0	0	90	0	1.25	+	0.25	0	0	90	0	0.25	0	0	0	0
1	1	1	2	7	5.0	5.0	0	0	0	0	0	0	0	0	0	0	0	0	0	0	0	0	0	0
1	1	1	2	7	4.8	4.8	0	0	+	0.25	122	0.125	0.125	0	0	-	0.25	126	0.125	-0.125	0	0	0	0
1	1	1	1	7	5.0	5.0	0	0	0	0	0	0	0	0	0	0	0	0	0	0	0	0	0	0
1	1	1	1	7	5.0	5.0	0	0	0	0	0	0	0	0	0	0	0	0	0	0	0	0	0	0
1	1	1	2	6	5.0	5.0	0	0	0	0	0	0	0	0	0	0	0	0	0	0	0	0	0	0
1	1	1	2	6	5.0	5.0	0	0	0	0	0	0	0	0	0	0	0	0	0	0	0	0	0	0
1	1	1	2	6	5.0	5.0	0	0	0	0	0	0	0	0	0	0	0	0	0	0	0	0	0	0
1	1	1	1	7	5.0	5.0	0	0	0	0	0	0	0	0	0	0	0	0	0	0	0	0	0	0
1	1	1	1	6	5.0	5.0	0	0	0	0	0	0	0	0	0	0	0	0	0	0	0	0	0	0
1	1	1	1	7	4.7	4.7	0	0	-	0.5	40	0.25	-0.25	+	0.5	-	1	160	0.5	0	0	0	0	0
1	1	1	1	6	5.0	5.0	0	0	0	0	0	0	0	0	0	0	0	0	0	0	0	0	0	0
1	1	1	1	7	5.0	5.0	0	0	0	0	0	0	0	0	0	0	0	0	0	0	0	0	0	0
1	1	1	2	7	4.9	4.9	+	0.25	-	0.25	37	0.125	0.125	+	0.25	0	0	90	0	0.25	0	0	0	0
1	1	1	2	7	5.0	5.0	0	0	0	0	0	0	0	0	0	0	0	0	0	0	0	0	0	0
1	1	1	1	6	5.0	5.0	0	0	0	0	0	0	0	0	0	0	0	0	0	0	0	0	0	0
1	1	1	1	7	4.4	4.6	-	0.25	-	0.25	22	0.125	-0.375	-	1.75	-	0.25	160	0.125	-1.875	1	0	1	1
1	1	1	1	6	5.0	5.0	0	0	0	0	0	0	0	0	0	0	0	0	0	0	0	0	0	0
1	1	1	1	6	5.0	5.0	0	0	0	0	0	0	0	0	0	0	0	0	0	0	0	0	0	0
1	1	1	2	6	5.0	5.0	0	0	0	0	0	0	0	0	0	0	0	0	0	0	0	0	0	0
1	1	1	1	6	5.0	5.0	0	0	0	0	0	0	0	0	0	0	0	0	0	0	0	0	0	0
1	1	1	1	6	5.0	5.0	0	0	0	0	0	0	0	0	0	0	0	0	0	0	0	0	0	0
1	1	1	2	6	4.0	4.8	+	0.75	+	0.25	82	0.125	0.875	+	1.25	0	0	90	0	1.25	0	0	0	0
1	1	1	2	6	5.0	5.0	0	0	0	0	0	0	0	0	0	0	0	0	0	0	0	0	0	0
1	1	1	1	6	5.0	5.0	0	0	0	0	0	0	0	0	0	0	0	0	0	0	0	0	0	0
1	1	1	2	6	4.8	4.8	+	0.25	+	0.75	78	0.375	0.625	0	0	+	0.75	97	0.375	0.375	0	0	0	0
1	1	1	1	6	5.0	5.0	0	0	0	0	0	0	0	0	0	0	0	0	0	0	0	0	0	0
1	1	1	2	6	4.9	5.0	-	0.5	-	1.75	179	0.875	-1.375	+	0.25	-	0.25	139	0.125	0.125	1	1	0	1
1	1	1	1	6	5.0	5.0	0	0	0	0	0	0	0	0	0	0	0	0	0	0	0	0	0	0
1	1	1	1	7	5.0	5.0	0	0	0	0	0	0	0	0	0	0	0	0	0	0	0	0	0	0
1	1	1	1	7	5.0	5.0	0	0	0	0	0	0	0	0	0	0	0	0	0	0	0	0	0	0
1	1	1	2	7	4.7	4.7	-	0.25	+	1.25	87	0.625	0.375	+	0.25	+	1.75	90	0.875	1.125	0	0	0	0
1	1	1	1	6	5.0	5.0	0	0	0	0	0	0	0	0	0	0	0	0	0	0	0	0	0	0
1	1	1	2	7	4.8	4.8	+	0.75	0	0	90	0	0.75	0	0	+	0.5	84	0.25	0.25	0	0	0	0
1	1	1	2	6	5.0	5.0	0	0	0	0	0	0	0	0	0	0	0	0	0	0	0	0	0	0
1	1	1	2	6	5.0	5.0	0	0	0	0	0	0	0	0	0	0	0	0	0	0	0	0	0	0
[truncated: 238,361+ more rows]
